# Supplementary material for: Transcriptional and post-transcriptional regulation of young genes in plants
Source: BMC Biol. 2022 Jun 9;20:134. doi: 10.1186/s12915-022-01339-7 (PMC9178820; doi:10.1186/s12915-022-01339-7)
Supplement: Supplementary file 2 — Additional file 2: NGS data. Table S1. Mapping percentage of FAIRE-seq and RNA-seq data. Table S2. Expression of young and old genes in rice seedlings. [file 12915_2022_1339_MOESM2_ESM.xlsx]

## Sheet: Table S1
Table S1 : NGS data mapping percentage
Mapping percentage of FAIRE-seq data
Sample	Total	Mapped	Percentage
Control_R1	46678623	25977798	0.5565
Control_R2	45148629	31348155	0.6943
Cold_12hr_R1	43999977	32580613	0.7405
Cold_12hr_R2	41499464	30134136	0.7261
Cold_24hr_R1	32642775	21926320	0.6717
Cold_24hr_R2	53696511	44089029	0.8211
Drought_30min_R1	46928083	26344052	0.5614
Drought_30min_R2	44232156	28014260	0.6333
Drought_2hr_R1	50372694	28144536	0.5587
Drought_2hr_R2	37518511	21527591	0.5738
Heat_30min_R1	73718072	49561198	0.6723
Heat_30min_R2	51998890	40269124	0.7744
Heat_3hr_R1	49589797	40001683	0.8067
Heat_3hr_R2	50965986	30713463	0.6026
Salt_2hr_R1	70690891	46934762	0.6639
Salt_2hr_R2	52063656	35297384	0.678
Salt_6hr_R1	58095479	34278030	0.59
Salt_6h_R2	48296201	24843695	0.5144
RNA-seq
Sample	Total	Mapped	Percentage (%)
Control_R1	60449663	47163040	78.0204
Control_R2	26376885	20537855	77.8631

## Sheet: Table S2
Table S2: Expression of young and old genes
Old Genes					Young/oprhan genes
Gene	Expression (TPM)				Gene	Expression (TPM)
Os01g0100700	93.3956				Os01g0100466	0
Os01g0100900	77.8441				Os01g0100650	3.90843
Os01g0101200	84.4247				Os01g0101850	0.557729
Os01g0102000	1.49355				Os01g0103075	0.27558
Os01g0102800	7.09577				Os01g0103400	9.38388
Os01g0103100	5.04121				Os01g0103650	0
Os01g0105900	87.6733				Os01g0105400	3.06419
Os01g0106900	157.3				Os01g0107750	0
Os01g0108200	31.3939				Os01g0109000	3.96211
Os01g0109300	10.5332				Os01g0109201	11.7297
Os01g0110400	56.2004				Os01g0109366	0.124532
Os01g0110700	0.803819				Os01g0109432	0.462985
Os01g0110800	10.4359				Os01g0110050	1.28154
Os01g0116600	27.398				Os01g0112201	0.585541
Os01g0118000	62.1265				Os01g0113325	0.0384599
Os01g0118100	20.6562				Os01g0113450	0
Os01g0120300	34.0898				Os01g0113950	0
Os01g0121700	28.8326				Os01g0114200	7.80895
Os01g0125800	23.6476				Os01g0114300	20.2719
Os01g0126100	0.834053				Os01g0114402	0.0603501
Os01g0126200	12.1863				Os01g0115300	1.58122
Os01g0126900	2.38521				Os01g0115725	5.94304
Os01g0127000	0.0852581				Os01g0115950	0
Os01g0127200	0.860777				Os01g0116100	0.310534
Os01g0127300	24.7461				Os01g0116101	0.0393159
Os01g0127400	8.68222				Os01g0116250	0
Os01g0127500	0				Os01g0116650	0
Os01g0127900	3.35353				Os01g0116901	2.84166
Os01g0128100	0.961281				Os01g0117025	0.8518
Os01g0128200	18.3929				Os01g0117450	0
Os01g0130000	105.967				Os01g0117650	0
Os01g0130400	8.18348				Os01g0121400	0.277531
Os01g0132800	25.5857				Os01g0122367	0.06885
Os01g0133400	59.8255				Os01g0122534	0
Os01g0134800	0.211584				Os01g0124550	0.252791
Os01g0134900	13.8509				Os01g0124700	39.7953
Os01g0138800	2.68507				Os01g0125850	0.0346037
Os01g0138900	88.9213				Os01g0126000	0.129016
Os01g0141100	154.569				Os01g0126401	0.26578
Os01g0141300	0.0405022				Os01g0128250	0.691528
Os01g0142100	52.2254				Os01g0129550	0
Os01g0142300	17.1902				Os01g0131250	0
Os01g0142800	33.488				Os01g0131450	57.2653
Os01g0147900	937.038				Os01g0132050	0.124939
Os01g0149700	0.566584				Os01g0133832	5.62323
Os01g0151200	208.464				Os01g0133866	2.50638
Os01g0151400	12.752				Os01g0134850	0.154639
Os01g0151500	6.24139				Os01g0135000	0.288412
Os01g0151700	38.1763				Os01g0135600	0.215246
Os01g0152000	0.340946				Os01g0136502	0.101327
Os01g0152600	1.42071				Os01g0136850	0
Os01g0152800	1.95803				Os01g0137125	0.401248
Os01g0153000	0.830504				Os01g0137266	0.129739
Os01g0153400	19.9909				Os01g0137300	1.82048
Os01g0158500	0				Os01g0138000	0.173983
Os01g0159400	57.1234				Os01g0138100	0.287135
Os01g0160100	18.0356				Os01g0138232	0.140569
Os01g0164500	6.57661				Os01g0138451	0
Os01g0170300	5.01682				Os01g0141150	3.34537
Os01g0172200	16.1179				Os01g0141450	0
Os01g0173900	15.348				Os01g0142600	0.539236
Os01g0177100	2.78612				Os01g0142875	0
Os01g0177900	25.0913				Os01g0142950	0.291381
Os01g0178000	55.0467				Os01g0143350	0
Os01g0180600	1.8317				Os01g0143750	0
Os01g0180800	129.997				Os01g0144900	0.462307
Os01g0183600	2.23034				Os01g0145600	1.34384
Os01g0184500	9.39836				Os01g0146101	0.702117
Os01g0185200	83.7858				Os01g0146801	0
Os01g0188100	46.2649				Os01g0147250	0.903391
Os01g0188400	155.169				Os01g0149200	1.90339
Os01g0191500	103.664				Os01g0150700	1.8604
Os01g0191700	71.6796				Os01g0150900	0.631765
Os01g0191800	14.506				Os01g0152050	0.0173119
Os01g0192900	0.748279				Os01g0152850	0.1145
Os01g0193600	4.43869				Os01g0153050	0
Os01g0196600	5.87107				Os01g0153275	0.0433041
Os01g0197100	12.9441				Os01g0153550	0
Os01g0197200	20.2919				Os01g0153625	0.0214952
Os01g0199400	24.8517				Os01g0154000	0.0352351
Os01g0199900	16.6085				Os01g0154250	0.024729
Os01g0201200	38.851				Os01g0154300	0
Os01g0202800	8.68761				Os01g0158533	0
Os01g0205500	136.254				Os01g0158566	0
Os01g0206300	0.660262				Os01g0159250	5.07444
Os01g0206700	34.3715				Os01g0160150	0.0227275
Os01g0207200	2.37931				Os01g0161200	0.360735
Os01g0207300	0.0771205				Os01g0162001	0.053063
Os01g0207600	0.126763				Os01g0162701	0
Os01g0208400	3.09902				Os01g0163450	0.144733
Os01g0208700	33.3062				Os01g0166200	2.29198
Os01g0209800	2.23652				Os01g0167100	11.0782
Os01g0212100	18.6482				Os01g0168450	0.0789585
Os01g0217500	3.09193				Os01g0168850	0.50706
Os01g0217800	11.6868				Os01g0169000	0.368583
Os01g0218700	66.2866				Os01g0170051	8.35833
Os01g0219600	0				Os01g0174200	0.440284
Os01g0220100	1.4611				Os01g0174400	0.315926
Os01g0224700	1.6547				Os01g0175633	0
Os01g0225500	2.83085				Os01g0175733	0.0215935
Os01g0226400	1.68116				Os01g0176050	3.07282
Os01g0227100	18.5637				Os01g0176150	0
Os01g0228600	97.1508				Os01g0176751	0.523695
Os01g0232000	9.09198				Os01g0177500	1.23794
Os01g0232100	0.93756				Os01g0180850	0.101723
Os01g0232700	48.8809				Os01g0181033	0
Os01g0234499	1.07522				Os01g0181166	0.47928
Os01g0237100	95.0864				Os01g0181300	2.50157
Os01g0238500	246.509				Os01g0183950	0.380234
Os01g0239100	20.8252				Os01g0184050	1.32262
Os01g0239700	51.1354				Os01g0184200	0.521633
Os01g0242500	18.2508				Os01g0184700	0.778076
Os01g0248400	38.8266				Os01g0185250	3.86071
Os01g0248701	0.473181				Os01g0186950	1.011
Os01g0250900	43.8263				Os01g0187350	1.64207
Os01g0251100	12.0881				Os01g0188525	0.229485
Os01g0254300	0.614455				Os01g0192401	0
Os01g0255000	31.4389				Os01g0193250	0.07631
Os01g0255100	0.062812				Os01g0193700	0.0225491
Os01g0256800	4.65556				Os01g0198702	0.393964
Os01g0259400	3.82535				Os01g0200150	0
Os01g0264100	0.198177				Os01g0200350	3.43942
Os01g0265000	1.8409				Os01g0202601	0
Os01g0266500	17.178				Os01g0203900	0.294776
Os01g0266600	65.5332				Os01g0207001	0
Os01g0267300	0.494818				Os01g0207500	0.475905
Os01g0268300	22.7154				Os01g0208800	0.054327
Os01g0268600	1.15022				Os01g0209150	0.516296
Os01g0269000	26.1679				Os01g0209566	0.188461
Os01g0271200	10.6061				Os01g0209750	0.0796675
Os01g0271400	32.3057				Os01g0210550	24.799
Os01g0273800	11.8663				Os01g0210750	1.30951
Os01g0274100	1.08361				Os01g0212000	2.95177
Os01g0276100	80.1394				Os01g0212900	0.878803
Os01g0276500	17.2448				Os01g0213350	0.154921
Os01g0276700	26.3881				Os01g0214001	0.135108
Os01g0278950	3.07005				Os01g0214901	0.132343
Os01g0279100	1133.14				Os01g0215725	0.170682
Os01g0279700	176.203				Os01g0215750	0
Os01g0280500	0.831549				Os01g0216150	0
Os01g0283100	124.657				Os01g0216350	0
Os01g0283600	0.218596				Os01g0216600	0.161164
Os01g0283700	0.306721				Os01g0217050	0.270664
Os01g0284700	27.3248				Os01g0220150	0
Os01g0286600	23.6424				Os01g0220400	79.6418
Os01g0287600	4.28104				Os01g0220801	0
Os01g0290100	39.3316				Os01g0220900	0.259771
Os01g0290600	7.51627				Os01g0221000	22.1826
Os01g0290700	47.4299				Os01g0224166	1.01264
Os01g0292200	327.01				Os01g0225550	0.689426
Os01g0293000	30.3112				Os01g0225700	0.143978
Os01g0295900	13.6696				Os01g0226450	0.0485269
Os01g0296700	4.78245				Os01g0226666	0.550855
Os01g0300200	109.063				Os01g0227250	4.96516
Os01g0311800	2.20096				Os01g0228450	0
Os01g0312500	13.7129				Os01g0228901	3.88966
Os01g0312800	3.71138				Os01g0229250	0
Os01g0314100	24.3396				Os01g0231950	0
Os01g0315800	92.3809				Os01g0232450	0.0257748
Os01g0316100	0.393342				Os01g0232550	0.116323
Os01g0321300	40.5704				Os01g0235325	4.25622
Os01g0322800	16.1805				Os01g0235632	4.89551
Os01g0323600	779.794				Os01g0235850	3.54557
Os01g0328700	137.913				Os01g0236900	0.315682
Os01g0332100	91.4659				Os01g0237200	0.692306
Os01g0337500	2.30821				Os01g0237400	0
Os01g0337900	23.211				Os01g0238287	0
Os01g0338600	54.1544				Os01g0238375	0.0250299
Os01g0342750	1.96388				Os01g0238850	0.683034
Os01g0342900	0.057473				Os01g0239150	0.825467
Os01g0348600	90.8353				Os01g0240725	0
Os01g0349400	39.5003				Os01g0242800	0.09379
Os01g0349800	0.48301				Os01g0243300	0.90374
Os01g0351800	9.20057				Os01g0243901	0
Os01g0356400	47.0965				Os01g0246200	0.0140661
Os01g0357100	6.16782				Os01g0247550	0.151104
Os01g0358400	164.401				Os01g0248350	0.166673
Os01g0360600	29.7045				Os01g0252150	0
Os01g0363600	1.33677				Os01g0252400	0.588707
Os01g0367900	33.8535				Os01g0254350	0.506671
Os01g0369300	0.0122854				Os01g0254950	7.63525
Os01g0369700	31.0246				Os01g0257900	0.298142
Os01g0370000	0.663758				Os01g0261000	5.38089
Os01g0370200	2.56307				Os01g0263900	4.12345
Os01g0371200	13.4571				Os01g0266200	0.472896
Os01g0371500	36.8563				Os01g0268733	0
Os01g0372700	42.134				Os01g0269950	0.073621
Os01g0374000	0.537107				Os01g0272650	0.0295868
Os01g0374600	0				Os01g0272850	5.23393
Os01g0375000	23.2184				Os01g0272901	0
Os01g0375200	43.4323				Os01g0273150	3.14992
Os01g0375500	0.339813				Os01g0274300	0.0314531
Os01g0376700	12.5837				Os01g0274601	0.474793
Os01g0377000	4.62654				Os01g0274901	0.273068
Os01g0385400	1.34879				Os01g0278050	5.42904
Os01g0390400	17.3798				Os01g0278100	0
Os01g0500900	13.0107				Os01g0278975	0.091854
Os01g0501700	78.2935				Os01g0279500	0.0534548
Os01g0503400	91.0271				Os01g0280200	0
Os01g0505400	128.859				Os01g0280600	0
Os01g0507300	29.6167				Os01g0281050	0
Os01g0507900	51.0118				Os01g0281250	0.0057079
Os01g0508000	25.843				Os01g0285200	0.121758
Os01g0515300	0.365432				Os01g0286500	0.834477
Os01g0516700	2.12959				Os01g0286550	0.140229
Os01g0517900	0				Os01g0287400	0.746827
Os01g0518500	19.0955				Os01g0287700	9.22353
Os01g0523100	0.0657695				Os01g0287900	0
Os01g0527700	27.9674				Os01g0288700	0
Os01g0528800	87.2001				Os01g0289732	0
Os01g0531500	104.33				Os01g0289950	0.0446461
Os01g0533400	0				Os01g0290800	37.8956
Os01g0533900	16.8398				Os01g0291733	0
Os01g0534700	2.1759				Os01g0293501	0.775591
Os01g0536000	33.6386				Os01g0293800	0.232142
Os01g0544450	12.0343				Os01g0296166	2.4038
Os01g0547600	0.512358				Os01g0296450	2.44321
Os01g0549400	40.2889				Os01g0297950	0
Os01g0549700	59.0153				Os01g0298500	4.98994
Os01g0550000	74.5628				Os01g0299801	0
Os01g0557500	121.381				Os01g0301300	2.01244
Os01g0558200	22.3421				Os01g0302800	18.1373
Os01g0558850	14.8499				Os01g0302900	0.0415015
Os01g0559100	41.7691				Os01g0303401	0.122498
Os01g0560000	57.0262				Os01g0308200	0.973414
Os01g0566500	2.36771				Os01g0309451	0.136805
Os01g0567500	0.055599				Os01g0309966	0.302206
Os01g0567600	0.227538				Os01g0310032	0.117318
Os01g0570700	88.2274				Os01g0313050	0.185845
Os01g0574400	13.6728				Os01g0313600	0
Os01g0574500	58.6844				Os01g0315850	0
Os01g0574600	70.5052				Os01g0316001	0.0110975
Os01g0575500	32.4573				Os01g0316600	32.8575
Os01g0578000	8.35371				Os01g0317125	11.9872
Os01g0580200	10.161				Os01g0318202	2.39037
Os01g0580500	3.08923				Os01g0318600	3.76191
Os01g0581300	48.8048				Os01g0319066	0.0617365
Os01g0582400	24.5774				Os01g0320700	0
Os01g0588100	17.4976				Os01g0323950	0
Os01g0588400	9.56269				Os01g0327250	0.476166
Os01g0588800	24.0611				Os01g0329075	0.208901
Os01g0588900	167.293				Os01g0329350	0
Os01g0589000	13.3552				Os01g0330650	0.27358
Os01g0591000	52.0021				Os01g0332150	2.28419
Os01g0591300	75.4864				Os01g0337160	0
Os01g0592900	2.3609				Os01g0337180	0
Os01g0593700	0.00528755				Os01g0338150	5.24226
Os01g0595600	28.8053				Os01g0338401	0.00227608
Os01g0598900	81.8226				Os01g0339851	0
Os01g0601625	0.715388				Os01g0341750	0.729318
Os01g0602200	6.44691				Os01g0343350	2.93479
Os01g0602400	16.2814				Os01g0343780	0
Os01g0602600	0.0434058				Os01g0344620	0.00218268
Os01g0607200	15.8038				Os01g0349000	0.0325356
Os01g0609200	1.1387				Os01g0349600	0
Os01g0609300	12.6955				Os01g0352200	0
Os01g0609900	27.334				Os01g0353501	0.173074
Os01g0615500	0.735321				Os01g0354175	0
Os01g0616900	44.1859				Os01g0355175	0.93702
Os01g0618100	56.6124				Os01g0355400	0.0350996
Os01g0618400	27.3691				Os01g0356951	0
Os01g0618500	12.1156				Os01g0357150	7.79476
Os01g0618800	140.597				Os01g0358900	0
Os01g0618900	16.1662				Os01g0360150	0.155581
Os01g0622300	35.1522				Os01g0360333	0.440182
Os01g0622600	57.6124				Os01g0362800	0
Os01g0623000	0.499426				Os01g0363000	0
Os01g0623500	19.6377				Os01g0363950	0
Os01g0624000	65.1975				Os01g0364000	0.45632
Os01g0627400	7.56338				Os01g0364450	0
Os01g0627500	60.2257				Os01g0366400	0
Os01g0627800	0.483999				Os01g0366501	0.00679425
Os01g0628700	23.5119				Os01g0368600	2.335
Os01g0628900	1.76775				Os01g0369366	0.0315466
Os01g0631200	6.54943				Os01g0369800	0
Os01g0633100	4.81593				Os01g0370400	0.237892
Os01g0634600	0.110276				Os01g0371300	0.502325
Os01g0636500	7.4281				Os01g0372350	2.65804
Os01g0636600	2.44205				Os01g0372450	0
Os01g0636700	17.2683				Os01g0372866	0.208314
Os01g0637600	45.54				Os01g0381325	0
Os01g0639100	51.2407				Os01g0382450	0.150341
Os01g0639900	2481.65				Os01g0384901	0
Os01g0640800	11.1119				Os01g0386500	0.101499
Os01g0645200	141.44				Os01g0386700	89.198
Os01g0645400	1.04004				Os01g0387133	2.34754
Os01g0645900	6.86192				Os01g0387566	5.17482
Os01g0647100	20.0248				Os01g0387865	0.313611
Os01g0647700	17.7679				Os01g0388200	8.21486
Os01g0649100	144.108				Os01g0391100	0.911442
Os01g0652600	168.143				Os01g0391800	1.46511
Os01g0654100	38.4052				Os01g0392600	2.39499
Os01g0654500	342.491				Os01g0392800	5.12214
Os01g0655800	107.142				Os01g0393200	0
Os01g0657100	0.172672				Os01g0444100	31.1313
Os01g0658700	9.00214				Os01g0500100	0.703115
Os01g0660300	57.795				Os01g0500600	6.02365
Os01g0662600	636.187				Os01g0500825	0.469288
Os01g0662700	25.7499				Os01g0502900	0.526881
Os01g0663300	25.215				Os01g0505866	0.270686
Os01g0663500	7.01638				Os01g0511700	4.06141
Os01g0664000	18.2216				Os01g0513500	1.77026
Os01g0665400	17.2208				Os01g0513850	0.191859
Os01g0667200	71.2045				Os01g0513950	0.0178757
Os01g0673500	48.7901				Os01g0514850	0.625224
Os01g0674100	33.5654				Os01g0516200	1.00181
Os01g0675100	540.648				Os01g0516625	0
Os01g0681200	19.6224				Os01g0519050	0.0654056
Os01g0682001	25.3867				Os01g0520180	0
Os01g0683100	35.2887				Os01g0520340	0.0069266
Os01g0685800	208.617				Os01g0521550	0.0404661
Os01g0686800	93.8443				Os01g0523000	0
Os01g0687500	9.63044				Os01g0523250	0.120016
Os01g0688900	0.186753				Os01g0523600	0
Os01g0689800	22.7702				Os01g0528300	1.05799
Os01g0691500	31.7345				Os01g0530341	0.0755909
Os01g0691600	36.7185				Os01g0535650	1.75701
Os01g0691700	64.3296				Os01g0536200	0
Os01g0693800	36.1252				Os01g0539400	90.7535
Os01g0693900	18.5364				Os01g0542100	0.0876166
Os01g0694100	1.27758				Os01g0543000	10.1922
Os01g0695700	4.74341				Os01g0543400	0.0200681
Os01g0695800	17.8009				Os01g0543800	12.2198
Os01g0700900	0				Os01g0545550	0.0145361
Os01g0701400	0.0618724				Os01g0547500	2.21199
Os01g0701500	0.451124				Os01g0550950	0.0164934
Os01g0702300	0.142707				Os01g0552050	4.42513
Os01g0704100	31.6278				Os01g0552500	0.0187024
Os01g0706900	1.54648				Os01g0556700	2.22319
Os01g0708500	56.4632				Os01g0558825	4.99272
Os01g0711000	32.6208				Os01g0559150	0.201297
Os01g0711400	786.639				Os01g0559750	106.243
Os01g0712600	18.5572				Os01g0559825	23.9229
Os01g0716500	11.6372				Os01g0564400	0
Os01g0718300	21.9668				Os01g0564532	0
Os01g0719300	2.61416				Os01g0566200	3.12102
Os01g0720300	68.4022				Os01g0568950	0
Os01g0720600	9.85765				Os01g0569800	0.610332
Os01g0722100	7.91593				Os01g0571133	4.35496
Os01g0722800	62.1685				Os01g0571766	8.73479
Os01g0723000	0.170403				Os01g0572966	0
Os01g0723400	398.146				Os01g0574451	3.55911
Os01g0723800	15.9764				Os01g0574550	1.87397
Os01g0725600	12.2591				Os01g0576000	0
Os01g0727800	10.3979				Os01g0576050	3.10618
Os01g0728300	10.5166				Os01g0577450	4.36468
Os01g0729100	12.6711				Os01g0583525	0.0352698
Os01g0729400	0.573824				Os01g0584032	2.08067
Os01g0729600	0				Os01g0584300	0
Os01g0730300	25.1243				Os01g0584800	11.4374
Os01g0730900	2.57228				Os01g0585650	4.12648
Os01g0732200	27.1236				Os01g0586450	0
Os01g0732700	0.986053				Os01g0586801	0
Os01g0733600	16.2265				Os01g0588300	0.376389
Os01g0734100	22.9211				Os01g0588550	3.23906
Os01g0736400	3.46564				Os01g0591250	1.39538
Os01g0739000	41.5404				Os01g0593900	0
Os01g0740500	37.4363				Os01g0596001	0
Os01g0740650	16.0048				Os01g0596201	0.0177174
Os01g0742200	0.983458				Os01g0597701	0
Os01g0742300	10.0567				Os01g0599550	4.20581
Os01g0742400	1.26418				Os01g0602466	7.56334
Os01g0743200	1.13099				Os01g0603700	0.430936
Os01g0743300	18.5605				Os01g0604550	0.0301058
Os01g0743400	21.5054				Os01g0604900	2.28408
Os01g0743500	4.13765				Os01g0607250	0.101477
Os01g0746400	0.162735				Os01g0608200	0.192405
Os01g0746700	25.3364				Os01g0608900	0.393832
Os01g0747400	8.10338				Os01g0609501	0.913403
Os01g0747500	8.82278				Os01g0611050	0
Os01g0747700	13.8895				Os01g0611950	0
Os01g0749200	185.358				Os01g0612350	0.252901
Os01g0749400	37.6477				Os01g0612425	0.500233
Os01g0752200	39.5413				Os01g0612750	1.01267
Os01g0752600	3.17445				Os01g0614400	2.9779
Os01g0752700	30.5335				Os01g0614750	0.354594
Os01g0753100	44.2524				Os01g0615000	25.5029
Os01g0757400	20.7929				Os01g0615400	0.12716
Os01g0757800	7.93553				Os01g0615850	0
Os01g0758300	0.505889				Os01g0616366	7.41926
Os01g0759200	0.0904873				Os01g0617200	0.0744789
Os01g0759400	1.11638				Os01g0620301	3.89924
Os01g0759900	9.27941				Os01g0622033	21.2025
Os01g0760600	147.663				Os01g0622100	0
Os01g0761300	56.2263				Os01g0622500	0.0462465
Os01g0763600	45.5544				Os01g0622800	0
Os01g0764000	965.95				Os01g0622901	0
Os01g0764400	57.4573				Os01g0623550	0.102609
Os01g0764900	32.1348				Os01g0623750	0
Os01g0765000	5.05419				Os01g0626500	7.97312
Os01g0765400	2.54143				Os01g0627450	0
Os01g0767700	17.8799				Os01g0627550	0.507338
Os01g0769200	10.1234				Os01g0629000	2.854
Os01g0770200	4.1052				Os01g0629750	15.9454
Os01g0770500	17.7128				Os01g0630000	0
Os01g0771900	8.7586				Os01g0630101	0
Os01g0772800	46.986				Os01g0632700	10.2816
Os01g0772900	0.0903154				Os01g0633900	1.98614
Os01g0773600	13.8577				Os01g0635800	0
Os01g0775400	1.33854				Os01g0637100	6.87373
Os01g0777800	9.98777				Os01g0637300	14.5305
Os01g0778800	36.4055				Os01g0637666	0
Os01g0779100	1.23436				Os01g0640400	0
Os01g0779400	32.809				Os01g0641750	0.719984
Os01g0780400	21.7619				Os01g0643825	0.168845
Os01g0782500	43.1142				Os01g0644400	0.11307
Os01g0784800	550.708				Os01g0645650	0.0728992
Os01g0788400	6.11225				Os01g0647150	11.7824
Os01g0791033	40.2069				Os01g0648225	0.246896
Os01g0794800	6.8453				Os01g0649566	0
Os01g0795000	20.8331				Os01g0649732	0.098323
Os01g0795100	0.0437198				Os01g0649950	0.529192
Os01g0795200	0.977089				Os01g0650950	0
Os01g0795400	3.86501				Os01g0651150	1.21472
Os01g0796400	64.118				Os01g0651200	0.221765
Os01g0799500	19.3407				Os01g0651350	0.958314
Os01g0800266	0.352171				Os01g0651450	0.0137127
Os01g0801000	10.6917				Os01g0652200	0.592786
Os01g0801100	12.4936				Os01g0652375	4.95845
Os01g0802100	26.0179				Os01g0652450	1.41241
Os01g0803900	10.9373				Os01g0653601	1.40168
Os01g0804400	13.2556				Os01g0654450	4.32707
Os01g0807900	28.2403				Os01g0654800	2.10374
Os01g0808400	0.015252				Os01g0658800	0.177263
Os01g0809900	8.77276				Os01g0660000	0.292758
Os01g0811100	119.968				Os01g0660400	0.12236
Os01g0813700	7.68368				Os01g0660450	0
Os01g0813800	17.0646				Os01g0660550	8.70736
Os01g0814800	6.61531				Os01g0661200	1.9855
Os01g0816600	8.53475				Os01g0661601	14.801
Os01g0817400	0				Os01g0661700	0.207284
Os01g0817700	177.544				Os01g0665250	7.02062
Os01g0818700	37.6442				Os01g0667750	0
Os01g0821900	6.19773				Os01g0668500	0.468204
Os01g0824600	5.76048				Os01g0674125	0.499896
Os01g0827300	6.83511				Os01g0674150	0
Os01g0830000	21.2864				Os01g0676800	0.0714502
Os01g0830100	17.1765				Os01g0677400	1.98592
Os01g0831300	0.545647				Os01g0678050	0.244871
Os01g0831900	0.46714				Os01g0680000	0.659253
Os01g0832000	25.5245				Os01g0680500	4.52144
Os01g0832300	22.5608				Os01g0680650	2.50228
Os01g0832600	0.376054				Os01g0680950	2.77779
Os01g0834500	254.305				Os01g0681050	0.270433
Os01g0836600	1.9566				Os01g0681150	0
Os01g0837100	0				Os01g0681332	0.641768
Os01g0837300	88.3858				Os01g0681650	11.2172
Os01g0837500	38.716				Os01g0682700	0.22191
Os01g0839300	18.261				Os01g0683600	43.7909
Os01g0840100	96.1435				Os01g0685650	1.32849
Os01g0841600	61.38				Os01g0685850	0.133968
Os01g0841800	15.5009				Os01g0686650	0
Os01g0842600	1.61946				Os01g0687150	0.197648
Os01g0847200	153.506				Os01g0687450	0.0277358
Os01g0847600	5.6059				Os01g0687850	0
Os01g0847700	32.5368				Os01g0688700	0
Os01g0847800	17.5573				Os01g0691200	0.121005
Os01g0848200	23.5201				Os01g0692500	0.185982
Os01g0850550	13.5294				Os01g0693466	0
Os01g0850700	67.7964				Os01g0693700	0
Os01g0850800	2.59978				Os01g0694050	0.26556
Os01g0851000	13.0018				Os01g0694500	0.287515
Os01g0851600	2.16862				Os01g0695625	0
Os01g0851700	80.8049				Os01g0696701	3.70551
Os01g0852200	18.2622				Os01g0699950	0.0279113
Os01g0854800	3.31072				Os01g0701100	0.00833395
Os01g0857200	3.18485				Os01g0701350	0
Os01g0857500	6.11699				Os01g0701600	0.082629
Os01g0858350	5.68085				Os01g0703800	0.051077
Os01g0858700	6.53474				Os01g0705000	0.733499
Os01g0860601	6.06137				Os01g0705750	0.776936
Os01g0865100	43.3772				Os01g0706332	0.0349773
Os01g0866400	247.094				Os01g0708201	10.0125
Os01g0866500	4.45759				Os01g0709100	0.0342373
Os01g0867600	8.97816				Os01g0709750	0.608622
Os01g0868300	3.12753				Os01g0710250	4.33038
Os01g0868800	0				Os01g0712501	7.27662
Os01g0868900	6.6398				Os01g0715000	12.7536
Os01g0870100	12.9141				Os01g0715201	0.0303137
Os01g0870300	2.03117				Os01g0716450	0.995394
Os01g0871100	14.5237				Os01g0717301	0
Os01g0871300	54.3622				Os01g0717501	0
Os01g0872800	60.8484				Os01g0717650	0
Os01g0874900	32.044				Os01g0719125	7.32668
Os01g0875500	10.6598				Os01g0719150	0.55466
Os01g0878300	13.9117				Os01g0719350	0.0291103
Os01g0878800	33.9948				Os01g0720801	4.4783
Os01g0878900	1.90063				Os01g0721700	2.45948
Os01g0879400	15.0522				Os01g0722425	1.38884
Os01g0880300	12.0017				Os01g0723025	0
Os01g0880800	5.56122				Os01g0724450	0.606602
Os01g0881000	0.101669				Os01g0725000	0.230458
Os01g0883800	1.15479				Os01g0727820	4.22099
Os01g0886600	20.653				Os01g0728000	0.605188
Os01g0887100	45.5121				Os01g0728325	0.260508
Os01g0888500	13.3284				Os01g0728375	0
Os01g0888700	15.8691				Os01g0729700	0.0634313
Os01g0891000	1.37528				Os01g0729950	0.629515
Os01g0891300	8.32907				Os01g0730450	4.93196
Os01g0894300	57.5758				Os01g0731150	1.07498
Os01g0895100	138.345				Os01g0731201	1.4599
Os01g0897600	93.4598				Os01g0731700	1.75547
Os01g0899425	0				Os01g0732801	0.30954
Os01g0901200	8.5918				Os01g0733100	0.056001
Os01g0901500	10.4069				Os01g0733700	0.188194
Os01g0901600	4.90945				Os01g0734150	2.49317
Os01g0901800	41.9615				Os01g0734399	5.60778
Os01g0902100	1.94379				Os01g0736000	0.840261
Os01g0902200	6.25033				Os01g0736450	0
Os01g0902700	3.5891				Os01g0736551	1.26508
Os01g0902800	0.18725				Os01g0737000	0.684682
Os01g0904200	55.5976				Os01g0737550	0
Os01g0904400	7.77117				Os01g0739300	21.5051
Os01g0905800	339.256				Os01g0740000	0
Os01g0911100	124.557				Os01g0740350	0.86176
Os01g0911300	65.6835				Os01g0740651	7.78232
Os01g0915400	9.98706				Os01g0740700	0.279946
Os01g0916400	118.38				Os01g0740800	0.170926
Os01g0917500	1.81279				Os01g0741250	0.914977
Os01g0919400	19.6268				Os01g0742100	1.99491
Os01g0919700	23.0902				Os01g0742350	5.48398
Os01g0919900	146.01				Os01g0743150	0
Os01g0923700	118.873				Os01g0744350	0.160895
Os01g0924000	275.346				Os01g0744550	0.891868
Os01g0925200	33.2386				Os01g0745300	18.3812
Os01g0926300	182.27				Os01g0745850	0.412217
Os01g0927900	18.0193				Os01g0746000	0.0645085
Os01g0928600	0.0207204				Os01g0747451	0
Os01g0928700	0				Os01g0750666	0.313649
Os01g0928800	30.0302				Os01g0752350	0.19886
Os01g0929500	7.84034				Os01g0754300	0.188488
Os01g0930400	2.64956				Os01g0755550	4.4109
Os01g0930800	76.2637				Os01g0755600	0.158903
Os01g0930900	0.626889				Os01g0758350	0.0725975
Os01g0931000	2.85189				Os01g0758450	0.278469
Os01g0931100	35.1588				Os01g0758950	2.69198
Os01g0932500	0.0151024				Os01g0759550	0
Os01g0933900	20.5521				Os01g0759800	1.42407
Os01g0935400	14.5798				Os01g0760000	12.8921
Os01g0935500	12.1977				Os01g0761600	0
Os01g0935600	28.3278				Os01g0762601	0
Os01g0935700	46.406				Os01g0766101	0.0104066
Os01g0939100	0.346997				Os01g0766966	2.70036
Os01g0939500	0.443625				Os01g0767966	1.41201
Os01g0939700	46.9769				Os01g0769366	0.057381
Os01g0940000	6.14851				Os01g0771350	20.6751
Os01g0945001	6.15049				Os01g0774001	0
Os01g0945100	1.13598				Os01g0775350	0.0585635
Os01g0945200	8.37899				Os01g0775750	0.132993
Os01g0945300	7.61204				Os01g0777101	31.5901
Os01g0945600	0.0939226				Os01g0777450	1.11457
Os01g0945700	0.0708288				Os01g0777650	1.11457
Os01g0948400	20.119				Os01g0778400	3.15834
Os01g0950866	0.43343				Os01g0781600	0.0480016
Os01g0951200	9.73696				Os01g0781833	0.0480016
Os01g0951400	11.0695				Os01g0783851	0.617244
Os01g0951500	6.06725				Os01g0784000	0
Os01g0952600	27.262				Os01g0784725	0.271365
Os01g0952700	12.452				Os01g0785300	0
Os01g0953600	67.6113				Os01g0785500	0
Os01g0954000	9.10471				Os01g0786000	1.67363
Os01g0955000	7.299				Os01g0787101	0
Os01g0957000	32.9796				Os01g0788001	0
Os01g0957100	5.69621				Os01g0788850	0
Os01g0958100	64.6535				Os01g0791151	0.16887
Os01g0958900	6.73115				Os01g0793701	9.46838
Os01g0959800	27.6021				Os01g0794600	0.861674
Os01g0960300	27.4923				Os01g0794900	0.0058369
Os01g0960400	63.3314				Os01g0795250	0.352664
Os01g0962200	34.986				Os01g0795300	2.64485
Os01g0965000	0.920176				Os01g0796000	10.4736
Os01g0965400	55.2246				Os01g0799050	1.079
Os01g0966000	38.506				Os01g0800200	0
Os01g0966100	26.0001				Os01g0800250	0.60934
Os01g0966300	9.86754				Os01g0801800	2.89628
Os01g0966700	44.5977				Os01g0802900	38.225
Os01g0966900	0.191701				Os01g0805975	2.11861
Os01g0967900	10.2534				Os01g0806600	0.146253
Os01g0968700	14.195				Os01g0807266	4.23752
Os01g0969100	38.7475				Os01g0807800	7.7147
Os01g0970600	68.6679				Os01g0808950	0
Os01g0970700	181.662				Os01g0809450	0.158892
Os01g0971600	3.23567				Os01g0810700	0.693075
Os01g0973400	44.2694				Os01g0810866	4.16458
Os01g0974800	15.4683				Os01g0813000	2.30641
Os01g0975900	93.5524				Os01g0813350	0.0684331
Os01g0976100	7.78346				Os01g0817900	0.593247
Os01g0976600	15.2103				Os01g0819233	1.11086
Os01g0978100	412.058				Os01g0820050	0.0539365
Os01g0978400	5.93438				Os01g0822001	0.478515
Os02g0101500	354.647				Os01g0822501	0.218107
Os02g0102900	54.7594				Os01g0823951	1.45298
Os02g0103800	522.434				Os01g0825166	0
Os02g0104700	29.5462				Os01g0825332	0
Os02g0105200	20.6128				Os01g0828400	0.025231
Os02g0105400	21.5494				Os01g0829266	0
Os02g0105900	368.462				Os01g0833750	0.315377
Os02g0106100	13.0229				Os01g0834150	0
Os02g0107900	2.15599				Os01g0834250	2.27934
Os02g0109100	30.886				Os01g0834900	14.7705
Os02g0109800	43.5286				Os01g0835083	1.38878
Os02g0111800	2.42175				Os01g0837350	4.47696
Os02g0111900	0.0888813				Os01g0838100	0.241461
Os02g0112100	0.450173				Os01g0839801	0.720088
Os02g0112600	2.49899				Os01g0840900	2.65751
Os02g0112900	0				Os01g0841400	0.0104716
Os02g0113200	0				Os01g0841650	0.155196
Os02g0115700	648.805				Os01g0843432	0.228045
Os02g0115900	166.901				Os01g0844000	0.0872875
Os02g0116400	0.309577				Os01g0846700	15.468
Os02g0116500	35.4297				Os01g0847000	5.90311
Os02g0117700	1.60901				Os01g0848475	4.8391
Os02g0119200	3.53364				Os01g0849950	1.80966
Os02g0120100	5.41672				Os01g0850050	0.538745
Os02g0120900	7.97253				Os01g0852000	2.12927
Os02g0121000	48.7708				Os01g0854651	0.0773065
Os02g0121200	10.2892				Os01g0855700	1.66026
Os02g0121300	1590.83				Os01g0855900	11.6576
Os02g0123500	90.8024				Os01g0857650	0.804538
Os02g0123700	1.40542				Os01g0857900	9.68428
Os02g0125100	60.1276				Os01g0857950	10.8214
Os02g0125600	0.973947				Os01g0862850	0.214087
Os02g0127700	35.1243				Os01g0864100	0.416443
Os02g0128400	4.64286				Os01g0864566	0.265737
Os02g0130100	45.992				Os01g0865900	0
Os02g0131400	19.5295				Os01g0866750	0
Os02g0131800	18.1032				Os01g0868301	0.170194
Os02g0133300	69.4211				Os01g0868550	0
Os02g0133800	84.8705				Os01g0870750	0.135403
Os02g0134400	5.60727				Os01g0871150	6.08096
Os02g0137200	211.556				Os01g0871733	0.0183196
Os02g0137600	2.86743				Os01g0872201	0.0064627
Os02g0138900	2.55866				Os01g0872350	0.0182525
Os02g0139500	5.57075				Os01g0872533	0.207286
Os02g0139600	25.0976				Os01g0872566	10.3051
Os02g0139700	152.577				Os01g0873200	9.04313
Os02g0140200	1.14629				Os01g0873300	0
Os02g0140400	3.41097				Os01g0875150	0.0326832
Os02g0141300	34.215				Os01g0878200	0.562901
Os02g0143100	51.421				Os01g0878550	0
Os02g0146600	114.05				Os01g0879000	0.879061
Os02g0150100	28.5403				Os01g0879100	0.070417
Os02g0150300	6.27791				Os01g0880100	0
Os02g0151300	11.3284				Os01g0880250	0.585564
Os02g0152800	8.81379				Os01g0880350	0.327343
Os02g0153200	3.46799				Os01g0883850	0
Os02g0153400	0.758949				Os01g0884200	0.0261384
Os02g0153500	0.0800259				Os01g0884350	1.588
Os02g0153700	2.28826				Os01g0884600	0
Os02g0154000	1.28597				Os01g0884850	1.15906
Os02g0154200	0				Os01g0886350	3.68723
Os02g0155400	0.479973				Os01g0887850	0.160826
Os02g0156200	4.59993				Os01g0888022	0
Os02g0156400	2.86193				Os01g0888750	0.116447
Os02g0156600	0.425709				Os01g0890050	0.301797
Os02g0158300	10.0075				Os01g0890250	0.0469258
Os02g0159900	0.0445128				Os01g0890950	9.36365e-08
Os02g0160400	0.147091				Os01g0891033	0.172687
Os02g0161000	9.67849				Os01g0891066	0.544955
Os02g0161500	0				Os01g0891350	0.0383254
Os02g0162500	234.504				Os01g0894075	1.20353e-07
Os02g0167100	30.9152				Os01g0899275	2.92599
Os02g0168000	5.63943				Os01g0899350	0
Os02g0168100	69.0083				Os01g0900300	0.0584815
Os02g0168800	101.124				Os01g0900750	0.0787494
Os02g0169300	235.188				Os01g0901650	5.37974
Os02g0169700	0.0222989				Os01g0903100	0.0838907
Os02g0169900	49.4421				Os01g0903800	0.185446
Os02g0170100	141.677				Os01g0903900	0
Os02g0171100	56.2921				Os01g0904000	0
Os02g0172600	20.7034				Os01g0905500	1.38305
Os02g0173100	29.4853				Os01g0906425	1.39915
Os02g0173700	10.2953				Os01g0906450	2.36382
Os02g0173900	78.7032				Os01g0908001	0.26507
Os02g0174200	71.8178				Os01g0914200	1.97772
Os02g0175400	17.253				Os01g0915350	12.7578
Os02g0176700	41.0688				Os01g0915666	0.147606
Os02g0176900	1.31718				Os01g0915732	0
Os02g0177600	135.335				Os01g0916950	1.97965
Os02g0177900	108.886				Os01g0917700	7.67946
Os02g0178000	12.6694				Os01g0917801	4.92666
Os02g0180500	14.7196				Os01g0919150	0
Os02g0180700	13.8713				Os01g0919200	0.0186699
Os02g0181900	10.4458				Os01g0919950	6.07677
Os02g0183900	0.444754				Os01g0921450	0.980952
Os02g0184200	148.18				Os01g0921550	0
Os02g0184400	26.9292				Os01g0923750	6.88234
Os02g0184700	0.0337015				Os01g0923950	1.25799
Os02g0184900	0				Os01g0926350	0.221878
Os02g0185200	43.486				Os01g0929800	0.536307
Os02g0185300	14.1718				Os01g0932525	0
Os02g0185900	0				Os01g0932650	0
Os02g0186200	1.87907				Os01g0933400	0.762293
Os02g0186800	0.934454				Os01g0933950	0
Os02g0186900	10.1966				Os01g0935050	0
Os02g0187500	107.238				Os01g0935350	0
Os02g0187800	118.539				Os01g0935450	0.827092
Os02g0189800	0.0837154				Os01g0936600	111.608
Os02g0190000	1.5477				Os01g0936950	0.147737
Os02g0190300	4.64748				Os01g0937012	0
Os02g0190600	20.8169				Os01g0937366	0
Os02g0190800	34.3903				Os01g0937850	0.0730455
Os02g0192500	50.7194				Os01g0939800	0.049571
Os02g0192700	39.0812				Os01g0943400	0
Os02g0194100	59.8676				Os01g0945150	0.551122
Os02g0194400	0.0559675				Os01g0945250	4.00364
Os02g0194700	17.4787				Os01g0945400	0.191692
Os02g0195000	11.9213				Os01g0945650	0.0588575
Os02g0195500	31.957				Os01g0945666	0.0176338
Os02g0196000	30.0653				Os01g0946550	0
Os02g0196300	24.5791				Os01g0946600	4.86115
Os02g0196600	53.3124				Os01g0947500	9.2374
Os02g0196800	163.401				Os01g0947833	0
Os02g0196900	9.23172				Os01g0949140	0
Os02g0198700	3.44436				Os01g0949260	79.2789
Os02g0199900	116.964				Os01g0950200	7.65053
Os02g0201900	10.5134				Os01g0950300	22.1103
Os02g0204400	8.20312				Os01g0950700	1.12399
Os02g0204700	5.60637				Os01g0950833	30.7239
Os02g0205300	125.421				Os01g0953000	2.11089
Os02g0205400	5.61779				Os01g0955050	0.0528953
Os02g0208100	38.9841				Os01g0957500	1.31366
Os02g0210700	0.120951				Os01g0958950	0.176155
Os02g0211800	2.5436				Os01g0959050	0
Os02g0211900	0.2443				Os01g0964333	0.630165
Os02g0214300	8.369				Os01g0965300	0
Os02g0214900	1.01461				Os01g0966801	0.843236
Os02g0215200	2.17183				Os01g0968601	0.0468539
Os02g0215500	0.592882				Os01g0973150	0
Os02g0215700	1.32556				Os01g0973550	0.075846
Os02g0216000	0.0167092				Os01g0974600	0
Os02g0217400	0				Os01g0976475	1.08282
Os02g0217600	63.8569				Os01g0976750	0
Os02g0217800	3.86795				Os01g0976950	0.141259
Os02g0218200	103.589				Os01g0977250	17.4242
Os02g0220000	0.209027				Os01g0978500	0.0147893
Os02g0220100	0				Os02g0100250	0.0480475
Os02g0221300	0.486467				Os02g0101750	24.1259
Os02g0221900	3.92227				Os02g0102950	0.0439628
Os02g0224400	21.4475				Os02g0103100	0.451348
Os02g0227400	20.5365				Os02g0106001	33.5245
Os02g0227700	0.258746				Os02g0106201	0.0692605
Os02g0228300	35.886				Os02g0107251	0.401348
Os02g0229400	34.3813				Os02g0107300	1.3397
Os02g0231700	0.499783				Os02g0107800	0
Os02g0232400	164.133				Os02g0108302	0.189092
Os02g0232900	43.2599				Os02g0110101	3.81209
Os02g0233100	8.74342				Os02g0110650	0.639579
Os02g0235600	108.628				Os02g0110900	7.74095
Os02g0235900	9.11174				Os02g0111500	0.38281
Os02g0236000	27.5106				Os02g0112000	2.09777
Os02g0237100	10.8832				Os02g0114150	0.0213534
Os02g0244700	158.933				Os02g0114300	14.0918
Os02g0247200	8.54776				Os02g0115801	0.29193
Os02g0256100	9.04311				Os02g0115950	0.176167
Os02g0258900	25.7899				Os02g0116750	0
Os02g0266300	12.3603				Os02g0117550	1.18031
Os02g0267000	16.3986				Os02g0117750	0.078917
Os02g0269600	6.01229				Os02g0118850	1.3523
Os02g0270200	5.00892				Os02g0121750	0.095713
Os02g0270800	0.069585				Os02g0123032	0
Os02g0270900	0.0149365				Os02g0123450	1.45016
Os02g0271000	0.140555				Os02g0123801	0.180815
Os02g0271600	0.183627				Os02g0124650	0.0354414
Os02g0272200	0				Os02g0124866	54.7969
Os02g0273000	25.3734				Os02g0125350	0.327845
Os02g0273100	30.9702				Os02g0127300	0.794376
Os02g0274100	149.994				Os02g0128500	0
Os02g0274900	57.974				Os02g0129700	24.9126
Os02g0276400	43.7857				Os02g0130250	0.039458
Os02g0276500	34.4181				Os02g0131050	21.6849
Os02g0277600	6.93316				Os02g0131500	0.0517235
Os02g0277700	0.808709				Os02g0131850	0.311069
Os02g0278400	0.735249				Os02g0132950	10.5214
Os02g0278700	2.15253				Os02g0134100	5.70482
Os02g0280700	6.99174				Os02g0135250	0.516018
Os02g0282900	8.04238				Os02g0136150	2.92381
Os02g0285800	201.403				Os02g0139650	0.773026
Os02g0288100	0.00690095				Os02g0139900	0.730981
Os02g0288400	0.00337459				Os02g0142060	3.00781
Os02g0288700	0				Os02g0142100	0.358764
Os02g0290600	20.6081				Os02g0142300	16.6343
Os02g0293500	85.3732				Os02g0142450	7.24038
Os02g0297132	0.360059				Os02g0142750	1.04462
Os02g0301500	23.6669				Os02g0142875	2.49502
Os02g0302200	13.2515				Os02g0143350	0.352024
Os02g0302700	18.6711				Os02g0145000	7.80961
Os02g0306401	489.601				Os02g0145200	0.361037
Os02g0306900	10.3368				Os02g0147200	5.72635
Os02g0314300	1.3717				Os02g0148700	0.331083
Os02g0318450	11.5005				Os02g0149750	0.465053
Os02g0323000	0.532317				Os02g0150250	0
Os02g0325100	116.28				Os02g0151350	0.112094
Os02g0332200	46.6261				Os02g0152950	3.01939
Os02g0436400	29.8395				Os02g0153450	0.135629
Os02g0440000	88.3246				Os02g0156100	14.0777
Os02g0456500	2.91791				Os02g0157950	9.13944
Os02g0465500	7.6243				Os02g0158200	0.0629799
Os02g0465900	183.393				Os02g0158350	0
Os02g0467000	0.574695				Os02g0158550	0.234505
Os02g0467600	1.70563				Os02g0159000	2.04969
Os02g0473000	29.4782				Os02g0159100	3.00314
Os02g0475400	11.9607				Os02g0159300	0.0539085
Os02g0478600	162.959				Os02g0159850	4.17953
Os02g0489550	30.4527				Os02g0159950	0
Os02g0500700	0				Os02g0160800	5.74685
Os02g0503500	0.246339				Os02g0161050	0.314418
Os02g0503900	18.3918				Os02g0161251	2.02465
Os02g0504800	0.119551				Os02g0161601	2.16636
Os02g0510200	57.2747				Os02g0162150	0.477148
Os02g0511100	0				Os02g0166600	24.3138
Os02g0511400	1.09939				Os02g0166875	0.354745
Os02g0514700	0				Os02g0167366	9.05572
Os02g0515125	0.211594				Os02g0167600	19.1337
Os02g0518600	2.6694				Os02g0168250	0.0926923
Os02g0519100	0.0192531				Os02g0168850	0.2495
Os02g0519900	333.987				Os02g0171301	0.053998
Os02g0520800	96.4825				Os02g0172000	0
Os02g0525400	15.4544				Os02g0173650	2.11359
Os02g0525900	146.412				Os02g0174250	2.55405
Os02g0526000	22.2065				Os02g0174500	0.210774
Os02g0526400	33.9012				Os02g0174700	4.81935
Os02g0527100	6.69147				Os02g0174900	1.12084
Os02g0527600	17.008				Os02g0175250	0.833065
Os02g0528200	2.88666				Os02g0175750	1.4244
Os02g0529400	59.4417				Os02g0177666	10.375
Os02g0529800	5.34344				Os02g0178250	0
Os02g0533000	43.768				Os02g0179225	0.160192
Os02g0533200	31.4699				Os02g0179250	0.578802
Os02g0533300	16.4324				Os02g0179950	19.2554
Os02g0533900	78.3936				Os02g0181200	0.266817
Os02g0534400	39.9644				Os02g0182200	1.57662
Os02g0534800	132.924				Os02g0183550	0
Os02g0537400	1.24694				Os02g0184300	156.573
Os02g0537700	363.777				Os02g0184450	0.0842013
Os02g0537900	56.6814				Os02g0184650	0
Os02g0538000	59.6668				Os02g0185350	0
Os02g0541325	153.392				Os02g0185766	0
Os02g0543300	0.0126244				Os02g0186950	0.0326814
Os02g0543400	15.1165				Os02g0188201	0.109863
Os02g0550600	55.441				Os02g0188400	1.58566
Os02g0550700	14.3895				Os02g0189150	4.92367
Os02g0550800	1.63379				Os02g0191250	0.0567015
Os02g0552600	1.33862				Os02g0191650	7.84949
Os02g0554100	11.263				Os02g0192150	0.0153448
Os02g0557700	21.2766				Os02g0192600	1.7767
Os02g0559400	8.51079				Os02g0193933	4.92912
Os02g0562700	112.954				Os02g0194350	0
Os02g0564000	86.9772				Os02g0195533	0
Os02g0564400	73.4203				Os02g0196750	0.073601
Os02g0571100	15.881				Os02g0196850	19.5989
Os02g0572400	37.7019				Os02g0197125	13.0686
Os02g0573200	24.7466				Os02g0197950	0.886576
Os02g0573500	34.7043				Os02g0198333	1.97899
Os02g0574000	4.15226				Os02g0198366	0.113478
Os02g0574100	16.8164				Os02g0199666	25.2262
Os02g0575500	208.129				Os02g0201800	0.487487
Os02g0575800	0.703709				Os02g0204201	1.60649
Os02g0580900	17.4285				Os02g0205100	8.47937
Os02g0581500	13.3191				Os02g0206550	13.5136
Os02g0592200	3.76475				Os02g0206833	0.34467
Os02g0592300	4.46667				Os02g0207500	6.23081
Os02g0593100	0.0383311				Os02g0207800	2.11003
Os02g0593500	138.566				Os02g0208150	0.0285188
Os02g0595500	20.6383				Os02g0208200	19.6795
Os02g0595700	277.471				Os02g0208400	7.4708
Os02g0596300	0.232172				Os02g0208675	0.139204
Os02g0597000	29.5337				Os02g0209050	18.4746
Os02g0600400	24.3117				Os02g0210100	0.0600427
Os02g0601300	209.872				Os02g0213100	0
Os02g0603100	1.20921				Os02g0215050	0.00092109
Os02g0603800	242.923				Os02g0215400	0.195594
Os02g0605900	8.75382				Os02g0215650	0
Os02g0607700	1.93731				Os02g0215950	0.0468754
Os02g0608600	31.5953				Os02g0216100	0
Os02g0609900	0.0917009				Os02g0216150	0.0209533
Os02g0610000	0.0279874				Os02g0216500	4.36371
Os02g0612000	29.7424				Os02g0216700	7.47804
Os02g0613200	62.3833				Os02g0217250	0.104812
Os02g0613900	7.77442				Os02g0217425	0.0266293
Os02g0615500	0.252738				Os02g0218550	0.887485
Os02g0615800	0				Os02g0219300	0.0695133
Os02g0617500	0.283245				Os02g0219950	0.0365311
Os02g0620500	22.6033				Os02g0220800	0.847514
Os02g0620600	18.23				Os02g0222000	0.0297644
Os02g0621700	100.732				Os02g0222500	4.08327
Os02g0621800	3.76609				Os02g0223200	0
Os02g0623500	37.3667				Os02g0225300	20.2518
Os02g0625000	56.794				Os02g0226700	0
Os02g0625300	28.5021				Os02g0228400	3.12322
Os02g0626100	1145.99				Os02g0229200	0.015686
Os02g0626400	303.556				Os02g0229501	3.27485
Os02g0626600	0				Os02g0230625	0
Os02g0627100	22.2254				Os02g0230875	2.02832
Os02g0628000	1.91981				Os02g0232050	0.576771
Os02g0634500	207.251				Os02g0233566	0.09576
Os02g0634900	127.267				Os02g0234750	1.3066
Os02g0635000	36.0172				Os02g0235101	4.22377
Os02g0635200	32.8658				Os02g0235701	0.343457
Os02g0635600	2.2909				Os02g0235802	0
Os02g0636300	8.42075				Os02g0237801	0.170663
Os02g0637700	32.8275				Os02g0238150	0
Os02g0639600	7.56943				Os02g0241650	0.385907
Os02g0639900	67.8032				Os02g0244850	0.322313
Os02g0640800	1.10608				Os02g0247500	0.815669
Os02g0641800	24.414				Os02g0248300	0.103492
Os02g0646500	6.60056				Os02g0252300	0.489596
Os02g0647900	45.1181				Os02g0254233	0
Os02g0649700	71.9236				Os02g0255033	0.269803
Os02g0649900	907.596				Os02g0255066	0.96089
Os02g0650300	216.671				Os02g0256000	0.467739
Os02g0650800	0.0193911				Os02g0257250	0.0888
Os02g0650900	1.9047				Os02g0264501	0
Os02g0652800	0.153347				Os02g0265100	1.88334
Os02g0654000	1.77371				Os02g0267832	0.0775085
Os02g0654100	24.1317				Os02g0267975	0.121801
Os02g0655300	80.2631				Os02g0268500	0.121801
Os02g0655700	26.9887				Os02g0268675	0.122972
Os02g0656500	216.993				Os02g0269400	0.699394
Os02g0657600	5.42264				Os02g0269650	0.239905
Os02g0658100	180.313				Os02g0270100	0.0125442
Os02g0661100	5.10088				Os02g0270350	0.111673
Os02g0664000	102.113				Os02g0272350	0.875269
Os02g0664300	39.103				Os02g0272850	0.085466
Os02g0665000	6.50565				Os02g0279150	0.127298
Os02g0665300	0.537979				Os02g0280000	7.53564
Os02g0666300	12.1625				Os02g0280850	0
Os02g0666500	6.74554				Os02g0281101	3.29054
Os02g0666700	3.79336				Os02g0282600	0.332589
Os02g0668100	24.4944				Os02g0284300	0.0606308
Os02g0675400	0.206542				Os02g0284550	0.208887
Os02g0678300	0.10389				Os02g0287700	2.40567
Os02g0678400	43.4505				Os02g0288744	0
Os02g0680400	28.9871				Os02g0288862	0.0338051
Os02g0680600	63.1889				Os02g0289500	0.54432
Os02g0684150	0				Os02g0289700	7.04081
Os02g0685900	13.2662				Os02g0293050	0
Os02g0686400	37.7786				Os02g0293350	1.26221
Os02g0686600	16.949				Os02g0293575	0.0828115
Os02g0689800	17.1928				Os02g0297000	0.0926261
Os02g0689900	10.6177				Os02g0297550	0
Os02g0690800	43.0026				Os02g0297666	0.796179
Os02g0693700	8.3868				Os02g0299300	2.90303
Os02g0697400	4.33919				Os02g0300900	0.0963617
Os02g0698000	1519.58				Os02g0303000	0
Os02g0699400	59.6822				Os02g0303200	0
Os02g0699700	31.2354				Os02g0306801	0.161989
Os02g0700100	20.9652				Os02g0307050	0.0484598
Os02g0700500	2.81072				Os02g0310400	0
Os02g0701600	35.728				Os02g0312550	0.576782
Os02g0701900	9.98125				Os02g0312750	0.0986429
Os02g0703600	6.93074				Os02g0314925	0.0674905
Os02g0704000	129.575				Os02g0315400	27.9487
Os02g0704300	27.8324				Os02g0322251	0.732231
Os02g0704800	63.8811				Os02g0323300	0.137929
Os02g0704900	102.864				Os02g0325401	0.065205
Os02g0705100	40.3554				Os02g0325800	0
Os02g0707100	158.888				Os02g0326100	0.573201
Os02g0708100	52.1752				Os02g0328525	0
Os02g0708400	56.8911				Os02g0328550	3.75789
Os02g0709200	14.5151				Os02g0328600	19.6335
Os02g0710800	8.3968				Os02g0329450	0.235342
Os02g0710900	30.9497				Os02g0330400	0.146123
Os02g0713400	40.0374				Os02g0332800	15.5935
Os02g0713900	0.66079				Os02g0433900	0
Os02g0714200	32.7694				Os02g0436500	1.03722
Os02g0715200	5.7687				Os02g0437901	0
Os02g0716500	472.114				Os02g0438601	1.4563
Os02g0716800	3.63225				Os02g0438700	0.0457236
Os02g0720700	9.2482				Os02g0443001	0.0932749
Os02g0722001	0.206299				Os02g0448500	0.657743
Os02g0724600	13.2607				Os02g0451900	5.91906
Os02g0725100	73.7812				Os02g0453300	10.9585
Os02g0728100	27.8555				Os02g0454950	0
Os02g0730000	19.183				Os02g0457250	0.56428
Os02g0730300	55.7517				Os02g0457600	0.353981
Os02g0733300	3.66264				Os02g0458950	0
Os02g0735100	10.2705				Os02g0459001	0.410922
Os02g0735200	485.741				Os02g0459400	1.17965
Os02g0736400	127.336				Os02g0462000	2.65526
Os02g0736600	6.34986				Os02g0462500	20.0346
Os02g0738400	12.036				Os02g0464550	0.858997
Os02g0738600	9.83269				Os02g0464700	0.127322
Os02g0739000	46.1497				Os02g0467200	0.100019
Os02g0739600	163.279				Os02g0467400	0
Os02g0740300	8.24469				Os02g0468825	0
Os02g0741300	22.7167				Os02g0469950	1.02021
Os02g0741800	15.2041				Os02g0470100	0
Os02g0744650	26.6339				Os02g0474300	3.42284
Os02g0744700	41.3756				Os02g0475101	0.0686725
Os02g0744900	414.544				Os02g0476700	0
Os02g0745000	48.2784				Os02g0476901	0
Os02g0745100	461.207				Os02g0477100	0.018781
Os02g0749150	16.5756				Os02g0477300	0.45579
Os02g0749700	0.157133				Os02g0478450	0
Os02g0751800	11.1617				Os02g0480466	0
Os02g0752200	13.3799				Os02g0480950	0.210926
Os02g0752600	0.279692				Os02g0482200	0
Os02g0753000	7.05263				Os02g0484390	0.0252965
Os02g0754100	15.4817				Os02g0484950	0
Os02g0754700	17.8162				Os02g0489525	26.2822
Os02g0761100	13.3518				Os02g0493087	0.343398
Os02g0761400	172.872				Os02g0498633	0.204344
Os02g0761700	37.1446				Os02g0499575	0
Os02g0761900	112.281				Os02g0500250	0.049861
Os02g0762100	14.1491				Os02g0501350	0.105787
Os02g0762300	9.75145				Os02g0505066	2.50453
Os02g0762800	1.06104				Os02g0505700	0.0186374
Os02g0765400	0.275938				Os02g0510400	0.264858
Os02g0765600	3.35588				Os02g0514150	0.510127
Os02g0765900	2.02174				Os02g0514326	6.07834
Os02g0767300	1.29263				Os02g0514712	0.66905
Os02g0770800	0.300935				Os02g0516301	0
Os02g0773300	52.1629				Os02g0516901	1.57621
Os02g0774300	85.8068				Os02g0517366	1.39084
Os02g0774500	0.853279				Os02g0518950	0.0144034
Os02g0775200	13.9684				Os02g0519950	0.000147871
Os02g0778200	51.4583				Os02g0521432	0
Os02g0778600	0				Os02g0521800	0
Os02g0779000	0				Os02g0522100	3.82505
Os02g0779200	26.4042				Os02g0523650	1.09502
Os02g0779900	0				Os02g0524800	0.47128
Os02g0780200	0				Os02g0525501	0.532863
Os02g0780800	8.16493				Os02g0526650	0.240297
Os02g0781000	18.9596				Os02g0527950	0
Os02g0783000	0.762367				Os02g0528300	0.056734
Os02g0783625	39.5469				Os02g0529850	0
Os02g0784700	112.966				Os02g0531300	0.0720197
Os02g0790500	89.5104				Os02g0532401	0.236994
Os02g0791500	22.7418				Os02g0534550	0.300583
Os02g0793300	18.6905				Os02g0535801	8.61613
Os02g0794700	166.204				Os02g0536800	0
Os02g0795900	12.5618				Os02g0537450	0.0427598
Os02g0796600	6.53113				Os02g0537775	0.412785
Os02g0797300	0.00376806				Os02g0537950	2.9213
Os02g0797400	11.2452				Os02g0540000	0.0161248
Os02g0797500	88.2415				Os02g0541000	0
Os02g0800000	117.655				Os02g0541150	51.5686
Os02g0802200	13.0161				Os02g0542000	0.324049
Os02g0802500	36.4104				Os02g0542100	0.515349
Os02g0802700	31.5534				Os02g0542450	0
Os02g0803700	109.003				Os02g0542600	1.26678
Os02g0804500	24.4729				Os02g0544566	0
Os02g0804600	5.78873				Os02g0546400	0.167107
Os02g0804900	0.299239				Os02g0548900	0.120375
Os02g0805500	19.5586				Os02g0549401	1.16975
Os02g0805600	58.6111				Os02g0549650	0.206661
Os02g0805800	46.1128				Os02g0550050	0
Os02g0806900	12.7637				Os02g0550650	19.4589
Os02g0808800	0.0633835				Os02g0551801	0.06865
Os02g0811400	0				Os02g0552550	1.55409
Os02g0811800	0.145394				Os02g0552700	1.05814
Os02g0812000	0.42165				Os02g0555200	2.1378
Os02g0813500	134.104				Os02g0555650	0.177009
Os02g0813800	11.8183				Os02g0555832	14.9206
Os02g0814700	288.977				Os02g0556300	0.062633
Os02g0814800	4.42519				Os02g0558200	0.184323
Os02g0815500	146.832				Os02g0559925	0.112429
Os02g0815600	10.276				Os02g0562000	0
Os02g0817500	49.3573				Os02g0565150	0.56103
Os02g0817700	240.877				Os02g0566000	5.72202
Os02g0817900	19.3603				Os02g0566450	0.0768075
Os02g0819400	11.5313				Os02g0566750	0
Os02g0820000	112.006				Os02g0567450	0.21329
Os02g0820900	14.7169				Os02g0567850	4.71199
Os02g0821800	52.9017				Os02g0568100	0.09508
Os02g0822100	26.7787				Os02g0570600	0.093498
Os02g0823400	14.7424				Os02g0570800	0.039307
Os02g0824100	0.0721786				Os02g0571000	0
Os02g0826100	7.22707				Os02g0572000	0.154045
Os02g0826200	9.93185				Os02g0572351	0
Os02g0826500	76.1567				Os02g0574300	0.206419
Os02g0829500	74.5077				Os02g0574701	0.326489
Os02g0829600	23.1563				Os02g0577600	2.15481
Os02g0830100	127.224				Os02g0578000	0.913343
Os02g0831500	10.5436				Os02g0580983	1.04906
Os02g0831800	13.4016				Os02g0581600	0
Os02g0832100	1.66122				Os02g0581700	0.11996
Os02g0833500	0.0043634				Os02g0584900	0.0113699
Os02g0834700	44.07				Os02g0585566	0
Os03g0100040	12.2114				Os02g0585650	4.19835
Os03g0100800	0.736656				Os02g0588250	0.140068
Os03g0101300	11.1861				Os02g0588550	1.888
Os03g0101600	75.1867				Os02g0589450	0.966645
Os03g0101900	9.41876				Os02g0589500	1.7611
Os03g0102100	41.3053				Os02g0589900	0.146302
Os03g0103000	0.254307				Os02g0591000	21.0466
Os03g0106400	4.25636				Os02g0593550	0
Os03g0107300	174.972				Os02g0594232	153.907
Os03g0108500	2.60539				Os02g0594651	3.73132
Os03g0108600	46.9111				Os02g0594750	0.0185196
Os03g0109300	50.7052				Os02g0600066	2.73685
Os03g0111100	29.0993				Os02g0600650	0
Os03g0112900	0.255379				Os02g0601350	0.105218
Os03g0113100	18.6649				Os02g0601750	0.194989
Os03g0113700	28.4808				Os02g0602201	2.55242
Os03g0115100	22.2952				Os02g0603066	3.02592
Os03g0115700	3.2721				Os02g0603900	19.971
Os03g0117200	14.6487				Os02g0606400	0.269163
Os03g0117800	16.4425				Os02g0609500	8.85335
Os03g0118600	37.5553				Os02g0611000	0.800942
Os03g0118800	6.4542				Os02g0611450	17.175
Os03g0119300	10.6205				Os02g0611650	0.0438156
Os03g0122000	24.9426				Os02g0612600	0
Os03g0122200	86.3341				Os02g0613150	0.0123071
Os03g0124900	8.04914				Os02g0613300	1.26074
Os03g0125000	134.853				Os02g0614325	0
Os03g0125400	13.9923				Os02g0614666	0.2053
Os03g0126000	24.5059				Os02g0614800	0.0273665
Os03g0126800	75.6363				Os02g0616450	0.00708795
Os03g0127700	4.75549				Os02g0616600	4.54647
Os03g0127900	39.6084				Os02g0617800	187.363
Os03g0129300	1142.06				Os02g0618525	0
Os03g0130100	5.87153				Os02g0619801	0.772288
Os03g0130400	61.1676				Os02g0620000	0.0629134
Os03g0131200	108.835				Os02g0620800	1.29154
Os03g0131400	6.75575				Os02g0621850	0.0978171
Os03g0131500	35.3333				Os02g0622350	0.140952
Os03g0132000	24.2171				Os02g0623766	0.0585323
Os03g0132900	15.5553				Os02g0624350	0.1881
Os03g0133500	2.22546				Os02g0624700	0.077981
Os03g0133800	9.21994				Os02g0627750	1.24046
Os03g0133900	65.6885				Os02g0628100	1.72052
Os03g0134300	73.6509				Os02g0629101	0
Os03g0135100	31.8466				Os02g0629332	0.279362
Os03g0135300	26.6319				Os02g0629600	0.135343
Os03g0136400	0.257588				Os02g0629900	0.819315
Os03g0136900	92.914				Os02g0630475	2.05914
Os03g0138200	6.42488				Os02g0631801	0.173977
Os03g0138700	19.0663				Os02g0632150	0
Os03g0139100	348.331				Os02g0632700	0.968776
Os03g0139600	0				Os02g0632850	0.0180581
Os03g0140100	11.096				Os02g0632950	0
Os03g0140400	21.223				Os02g0635300	0
Os03g0142800	42.1527				Os02g0639550	3.10526
Os03g0143100	0.389245				Os02g0640401	0
Os03g0143400	16.8854				Os02g0641300	5.60622
Os03g0145102	1.87051				Os02g0642850	0.113325
Os03g0146100	1218.22				Os02g0644466	0.060857
Os03g0147400	270.291				Os02g0645266	0.060857
Os03g0150500	0.0551765				Os02g0645725	0
Os03g0150600	58.4398				Os02g0646700	0
Os03g0150800	9.13263				Os02g0647950	0.518492
Os03g0151100	15.3029				Os02g0648900	0
Os03g0151600	10.6471				Os02g0649750	0.48227
Os03g0151700	12.8704				Os02g0651500	38.0251
Os03g0151800	151.185				Os02g0652575	0.0843889
Os03g0152400	31.194				Os02g0653850	0.377881
Os03g0152700	10.2164				Os02g0656550	0.177725
Os03g0153100	1.22884				Os02g0658150	6.13985
Os03g0153900	5.07345				Os02g0658651	0
Os03g0154000	7.28167				Os02g0659600	2.79562
Os03g0154700	317.263				Os02g0660100	13.0944
Os03g0157400	18.7791				Os02g0661050	11.7154
Os03g0157800	24.9467				Os02g0662900	0
Os03g0157900	27.1185				Os02g0663200	10.7946
Os03g0158200	31.1069				Os02g0664150	3.51417
Os03g0158700	1.56928				Os02g0665350	0
Os03g0160400	4.77				Os02g0665600	4.19473
Os03g0161200	51.9577				Os02g0666250	11.3048
Os03g0162000	0.717735				Os02g0666550	0
Os03g0163100	15.8819				Os02g0667050	4.62521
Os03g0163300	21.4352				Os02g0668350	0
Os03g0165000	5.48501				Os02g0670200	0.158027
Os03g0165400	33.4789				Os02g0671400	9.51257
Os03g0167600	0.152791				Os02g0672150	0
Os03g0167700	65.9114				Os02g0672250	0.163399
Os03g0168600	0.214966				Os02g0674750	0.25444
Os03g0169100	862.626				Os02g0675550	0
Os03g0169500	4.36518				Os02g0678601	0.76647
Os03g0170300	12.2856				Os02g0683100	0
Os03g0171900	102.389				Os02g0684600	2.90644
Os03g0174500	28.9942				Os02g0685350	0.343256
Os03g0174600	14.9861				Os02g0687550	0.365958
Os03g0175600	45.5523				Os02g0687600	0.853193
Os03g0177400	608.888				Os02g0688000	2.26076
Os03g0177500	315.678				Os02g0689550	2.66157
Os03g0177900	430.794				Os02g0690000	7.28871
Os03g0178000	604.686				Os02g0690550	1.81744
Os03g0178100	42.0072				Os02g0691650	0.233772
Os03g0179900	15.9337				Os02g0693450	0.0214482
Os03g0180400	141.965				Os02g0696200	0.227809
Os03g0181750	0.0320715				Os02g0696650	11.6918
Os03g0182600	111.264				Os02g0697450	0
Os03g0183600	2.07565				Os02g0697650	0.402207
Os03g0183900	0.0375982				Os02g0697900	6.95632
Os03g0184000	48.656				Os02g0699150	2.04558e-09
Os03g0184550	24.7247				Os02g0699836	0.407845
Os03g0185000	0.16427				Os02g0699850	0.849388
Os03g0189400	51.9534				Os02g0701700	13.531
Os03g0189600	12.5563				Os02g0702351	0.487591
Os03g0190100	10.9981				Os02g0702700	0.0994126
Os03g0192000	8.29612				Os02g0703700	0.311356
Os03g0192700	56.962				Os02g0704262	0.824488
Os03g0195100	1.2495				Os02g0704933	0.104449
Os03g0195200	18.7073				Os02g0706550	0.62598
Os03g0195300	35.5637				Os02g0709701	0.0761355
Os03g0195500	2.47883				Os02g0710201	0.360946
Os03g0195800	4.31503				Os02g0710550	0.57099
Os03g0196000	4.5976				Os02g0710950	0.0858995
Os03g0196600	6.58261				Os02g0711000	8.6783
Os03g0196800	120.972				Os02g0712512	0.0355432
Os03g0197100	58.0954				Os02g0712650	0.063814
Os03g0197200	4.26354				Os02g0713801	0.98351
Os03g0198400	21.3148				Os02g0715225	1.10417
Os03g0198900	11.5306				Os02g0715250	0.305816
Os03g0201500	2.98528				Os02g0716950	0.0527544
Os03g0201800	0.0560486				Os02g0718600	42.4837
Os03g0201901	2.18152				Os02g0720450	5.23794
Os03g0202001	19.0089				Os02g0721000	0
Os03g0202300	4.46084				Os02g0721901	0.0400891
Os03g0203200	356.509				Os02g0722350	15.4983
Os03g0203700	8.62117				Os02g0724450	0.0306509
Os03g0208500	30.9924				Os02g0724850	1.52434
Os03g0209600	33.0123				Os02g0727200	0
Os03g0211700	17.803				Os02g0727400	0.0253738
Os03g0211900	24.4487				Os02g0728401	19.6575
Os03g0212700	148.202				Os02g0729500	0.549835
Os03g0212800	6.17239				Os02g0729801	10.5373
Os03g0213100	59.605				Os02g0730075	0.461909
Os03g0213400	26.2891				Os02g0730450	0.0487679
Os03g0215800	17.1609				Os02g0730725	0.21115
Os03g0216600	51.529				Os02g0730751	0
Os03g0218400	17.9139				Os02g0730775	1.46404
Os03g0218500	7.41994				Os02g0731800	0.47617
Os03g0219400	3.59566				Os02g0732250	5.53573
Os03g0219700	16.8599				Os02g0732350	1.10034
Os03g0219900	83.5812				Os02g0735150	0.217473
Os03g0221200	6.28165				Os02g0736150	3.31203
Os03g0223100	3.29305				Os02g0736550	0.373827
Os03g0223200	2.58231				Os02g0737401	0.0249116
Os03g0223400	286.443				Os02g0737801	1.93199
Os03g0223900	6.41121				Os02g0737950	0
Os03g0224300	15.7783				Os02g0738350	0.07512
Os03g0227300	18.7092				Os02g0738950	0.188042
Os03g0227700	10.0558				Os02g0740800	0.302768
Os03g0228800	3.70069				Os02g0742051	0
Os03g0231600	36.8901				Os02g0742351	0.136879
Os03g0232500	11.6258				Os02g0743450	4.05567
Os03g0235700	9.96937				Os02g0744150	2.55784
Os03g0236200	4.8605				Os02g0744666	0.595199
Os03g0237100	167.309				Os02g0744682	21.0007
Os03g0238600	48.6225				Os02g0744800	0
Os03g0242900	3.59793				Os02g0749100	7.21919
Os03g0243700	2.06703				Os02g0749200	0
Os03g0245100	20.5843				Os02g0749250	0
Os03g0248200	9.35908				Os02g0749400	26.2372
Os03g0248600	124.323				Os02g0749500	18.192
Os03g0249500	9.93687				Os02g0750950	0.813763
Os03g0252800	25.0212				Os02g0752250	0.0310038
Os03g0254800	74.2796				Os02g0752701	95.6399
Os03g0255100	66.1109				Os02g0754450	0.820619
Os03g0255500	195.056				Os02g0754650	0
Os03g0256400	21.0325				Os02g0755450	0
Os03g0259300	24.7939				Os02g0756850	1.68159
Os03g0263600	0.0312093				Os02g0759200	0
Os03g0264400	30.5349				Os02g0759600	6.05762
Os03g0265100	27.7563				Os02g0761150	0
Os03g0265400	105.235				Os02g0763501	0.318016
Os03g0266200	22.7004				Os02g0765925	0.254819
Os03g0267300	312.681				Os02g0767050	2.09018
Os03g0268000	144.416				Os02g0768100	2.45653
Os03g0268200	39.9749				Os02g0768400	0.311139
Os03g0268400	34.1734				Os02g0770300	6.02919
Os03g0268900	23.4571				Os02g0772600	0.457684
Os03g0269000	39.8701				Os02g0772650	0.346364
Os03g0269100	54.7814				Os02g0773450	0.0252414
Os03g0271100	20.1645				Os02g0773700	0.0124041
Os03g0271200	25.3137				Os02g0774400	2.75481e-09
Os03g0276500	280.51				Os02g0775050	0.489309
Os03g0276800	0.0135797				Os02g0778633	0
Os03g0277300	3.87543				Os02g0778800	0
Os03g0278000	562.996				Os02g0778801	5.86388
Os03g0278200	33.1513				Os02g0779650	1.75233
Os03g0279400	32.4431				Os02g0779850	0.0166256
Os03g0280000	30.9364				Os02g0780536	0.112854
Os03g0280800	1.56073				Os02g0781850	7.15067
Os03g0281600	60.179				Os02g0781966	0.296787
Os03g0281900	5.36867				Os02g0782366	13.9636
Os03g0282100	0.0051685				Os02g0782550	0.067999
Os03g0282700	0				Os02g0783050	0.140169
Os03g0283600	75.8937				Os02g0786450	0.473181
Os03g0284800	3.33212				Os02g0787533	5.27421
Os03g0286200	18.3532				Os02g0787966	0.575305
Os03g0289100	87.5615				Os02g0788700	0
Os03g0289800	2.31292				Os02g0789150	0
Os03g0291500	144.051				Os02g0793150	0.953003
Os03g0293500	65.966				Os02g0793600	0
Os03g0294200	21.1448				Os02g0795100	0.345941
Os03g0295400	10.7306				Os02g0795850	0.570163
Os03g0297400	32.499				Os02g0799400	0
Os03g0297900	2.91861				Os02g0801450	2.83705
Os03g0298400	112.62				Os02g0802250	0
Os03g0299200	12.7744				Os02g0802301	22.7282
Os03g0299900	51.3997				Os02g0803225	5.82812
Os03g0300500	0				Os02g0803800	0.17046
Os03g0305000	20.5897				Os02g0804800	4.75593
Os03g0305100	51.197				Os02g0806300	2.66649
Os03g0305500	22.6283				Os02g0806350	18.3902
Os03g0305700	5.87396				Os02g0807300	0
Os03g0307100	49.2242				Os02g0807600	0
Os03g0308100	52.4469				Os02g0807750	1.48847
Os03g0308500	10.9282				Os02g0808000	0.496058
Os03g0309200	23.3102				Os02g0808350	0.103353
Os03g0309400	0.0204416				Os02g0808500	0
Os03g0310400	52.4577				Os02g0808601	0
Os03g0311300	137.815				Os02g0811101	0.896211
Os03g0312600	46.4725				Os02g0811650	2.37
Os03g0313300	0.955016				Os02g0811902	0.0174696
Os03g0313600	18.4841				Os02g0813183	0
Os03g0314100	54.3436				Os02g0815950	0.0394335
Os03g0314800	14.0336				Os02g0817050	0.0456591
Os03g0315800	275.318				Os02g0817300	0.086994
Os03g0318500	18.1054				Os02g0817400	1.06605
Os03g0319400	60.9212				Os02g0818601	0
Os03g0320900	7.53313				Os02g0819450	0.140369
Os03g0321800	7.12998				Os02g0820100	31.5609
Os03g0322500	304.433				Os02g0822050	8.61016
Os03g0323200	480.451				Os02g0822150	0.030566
Os03g0325000	0.010999				Os02g0823050	0.227907
Os03g0329500	10.6003				Os02g0824350	0.911145
Os03g0330200	0.32262				Os02g0824600	0.532131
Os03g0332100	10.4371				Os02g0824900	1.97175
Os03g0332400	79.0034				Os02g0825033	0
Os03g0332500	0.0210642				Os02g0825367	0
Os03g0332700	65.1614				Os02g0825650	4.59624
Os03g0334000	30.4187				Os02g0825675	0
Os03g0335500	7.76694				Os02g0825850	0
Os03g0335600	5.15572				Os02g0826016	0.727854
Os03g0336300	26.4782				Os02g0826032	0.160151
Os03g0336500	37.2702				Os02g0826400	112.945
Os03g0337500	28.3601				Os02g0826625	0.0250942
Os03g0337600	129.117				Os02g0826650	0
Os03g0337800	349.49				Os02g0828300	0.304226
Os03g0337900	38.2735				Os02g0829000	16.6151
Os03g0338000	3.21282				Os02g0831000	37.2103
Os03g0339100	50.1553				Os02g0831550	0.15195
Os03g0339900	46.6703				Os02g0832301	3.12939
Os03g0340500	88.0124				Os02g0833975	0.241962
Os03g0340900	51.3649				Os02g0834100	2.38662
Os03g0343400	33.6136				Os02g0834800	2.36198
Os03g0344700	59.2017				Os03g0100850	0
Os03g0344900	48.4001				Os03g0101250	2.63106
Os03g0346800	10.069				Os03g0106350	0.0429764
Os03g0347800	3.67365				Os03g0106550	0
Os03g0350100	27.6742				Os03g0106850	0
Os03g0350300	50.7931				Os03g0107850	0.0397747
Os03g0351200	34.1255				Os03g0109450	0.0637525
Os03g0352300	50.593				Os03g0110600	4.96259
Os03g0352400	79.7086				Os03g0110700	2.80334
Os03g0355200	11.3498				Os03g0113750	0
Os03g0355400	11.3498				Os03g0114550	0.02513
Os03g0355800	10.6573				Os03g0114950	0
Os03g0356300	119.28				Os03g0115350	1.47883
Os03g0358100	115.673				Os03g0116333	0.779851
Os03g0360700	154.664				Os03g0116366	2.57019
Os03g0363200	3.51761				Os03g0118425	9.21436
Os03g0363500	23.9862				Os03g0119400	0
Os03g0363600	2.13964				Os03g0119600	0.0664095
Os03g0370500	5.63508				Os03g0120350	0.166846
Os03g0370900	12.9819				Os03g0121250	0
Os03g0374900	0.160777				Os03g0122850	2.28434
Os03g0375300	1.1153				Os03g0124033	0.480579
Os03g0375966	1.52837				Os03g0125650	0.537713
Os03g0376100	249.344				Os03g0126600	0.0198431
Os03g0377700	7.72539				Os03g0126825	27.5407
Os03g0381000	0				Os03g0126850	0.762996
Os03g0386500	5.21758				Os03g0127100	0.0288171
Os03g0387100	63.151				Os03g0128600	0
Os03g0389700	95.3804				Os03g0129850	0.431159
Os03g0390200	40.8276				Os03g0130550	0
Os03g0393900	2.16829				Os03g0130950	3.91199
Os03g0397400	17.8349				Os03g0131825	0
Os03g0397500	19.6269				Os03g0132250	3.52832
Os03g0399000	0.106331				Os03g0132550	0.115576
Os03g0400800	4.54058				Os03g0133850	3.36442
Os03g0401300	635.3				Os03g0134550	0.68399
Os03g0403100	6.7728				Os03g0134600	0.0188808
Os03g0404800	6.03819				Os03g0135550	2.78129
Os03g0405000	23.8888				Os03g0137750	0.079137
Os03g0405900	65.7127				Os03g0138000	8.80667
Os03g0411500	36.3472				Os03g0140650	0.760432
Os03g0412800	24.1953				Os03g0143150	1.11358e-08
Os03g0416500	6.97989				Os03g0144100	8.85986
Os03g0417700	1.64119				Os03g0144951	1.93613
Os03g0418000	1.99629				Os03g0145150	0.409635
Os03g0422600	0.0518784				Os03g0145751	0
Os03g0423300	0.889409				Os03g0146200	19.1244
Os03g0425200	120.305				Os03g0147550	1.14609
Os03g0425600	0				Os03g0151000	0.033424
Os03g0426900	46.4738				Os03g0151850	1.44866
Os03g0429800	68.5077				Os03g0152500	0
Os03g0430500	0.0182689				Os03g0154300	0.116863
Os03g0431200	93.9303				Os03g0158250	0.316107
Os03g0434400	13.3378				Os03g0158550	0.582445
Os03g0436400	20.3852				Os03g0158800	0.521679
Os03g0437600	61.6279				Os03g0159150	0.941565
Os03g0439500	5.35321				Os03g0160000	2.57414
Os03g0439700	553.363				Os03g0161450	0
Os03g0440200	7.07433				Os03g0162300	0.0398599
Os03g0441500	33.1585				Os03g0162400	4.68222
Os03g0452300	180.459				Os03g0163150	0.153016
Os03g0563300	105.679				Os03g0164100	0
Os03g0565200	251.409				Os03g0164300	14.7081
Os03g0565500	35.2335				Os03g0164901	4.34018
Os03g0566800	48.9488				Os03g0165025	2.91918
Os03g0570800	4.55035				Os03g0165050	2.94736
Os03g0574900	33.5816				Os03g0165350	0.13731
Os03g0575200	15.6795				Os03g0167302	0
Os03g0576200	1.26147				Os03g0167450	2.02843
Os03g0576900	72.1595				Os03g0167550	0.265051
Os03g0577000	244.625				Os03g0167650	0.0375167
Os03g0579000	21.1832				Os03g0167750	2.23656
Os03g0579300	275.302				Os03g0167775	6.42255
Os03g0586800	40.5725				Os03g0168650	0
Os03g0586900	18.5028				Os03g0168800	0
Os03g0587000	22.9027				Os03g0169550	0.118975
Os03g0588400	0				Os03g0169700	3.72209
Os03g0593200	30.7818				Os03g0170450	0.323167
Os03g0593600	0.13387				Os03g0170701	8.22417
Os03g0594100	3.72612				Os03g0176200	0.68974
Os03g0594400	7.42057				Os03g0176500	0
Os03g0594900	31.3125				Os03g0177100	7.34278
Os03g0597600	36.2819				Os03g0178150	1.06977
Os03g0598800	218.092				Os03g0178550	0.720974
Os03g0598900	49.9812				Os03g0179750	1.2081
Os03g0602300	19.6458				Os03g0180500	0.0088111
Os03g0602600	8.07603				Os03g0183050	0.515545
Os03g0603600	16.8062				Os03g0183850	0.0875835
Os03g0604200	0.742699				Os03g0185800	2.52851
Os03g0605300	15.1527				Os03g0185950	0.731478
Os03g0610650	41.808				Os03g0187525	5.10675
Os03g0610700	0.712548				Os03g0187550	0.830121
Os03g0610800	4.27496				Os03g0190500	0.154012
Os03g0610900	7.61856				Os03g0191850	12.0641
Os03g0611200	46.5479				Os03g0192550	2.72796
Os03g0616300	7.26256				Os03g0192633	0.768099
Os03g0616400	16.1647				Os03g0192750	1.11767
Os03g0617900	35.2957				Os03g0193901	3.3499
Os03g0618300	50.9087				Os03g0194450	4.25814
Os03g0619400	32.014				Os03g0195400	1.52441
Os03g0627300	5.40119				Os03g0195475	8.40932
Os03g0634400	19.5243				Os03g0195900	2.96939
Os03g0638200	59.9382				Os03g0196450	0.0222675
Os03g0639700	22.2067				Os03g0197825	6.70433
Os03g0643300	27.5005				Os03g0197850	5.5705
Os03g0645100	50.8993				Os03g0199050	0.0680445
Os03g0645900	0.497816				Os03g0199200	0.728622
Os03g0646100	16.0931				Os03g0200100	0
Os03g0646900	33.7164				Os03g0204366	1.85193
Os03g0648400	482.79				Os03g0206150	6.84351
Os03g0650700	7.5869				Os03g0206201	0.127617
Os03g0654400	34.6625				Os03g0206750	0.633321
Os03g0654600	28.7523				Os03g0206800	1.95487
Os03g0655500	0.770914				Os03g0207475	9.23014
Os03g0655700	67.5624				Os03g0208750	0
Os03g0657000	37.9138				Os03g0210350	1.47342
Os03g0658800	99.6079				Os03g0210450	1.60643
Os03g0669000	18.1208				Os03g0210883	2.51694
Os03g0669100	19.6454				Os03g0211850	0
Os03g0669200	56.4119				Os03g0212950	0
Os03g0670100	50.984				Os03g0213150	0.461077
Os03g0672300	4.91653				Os03g0214050	0
Os03g0672900	1.70872				Os03g0216733	0.364023
Os03g0679700	35.4547				Os03g0216766	0.136105
Os03g0681700	29.3687				Os03g0217801	2.03932
Os03g0684500	2.98364				Os03g0217900	0
Os03g0685000	73.1272				Os03g0218100	0.0352032
Os03g0685100	4.8931				Os03g0219450	0.407876
Os03g0685600	16.3203				Os03g0223301	1.04986
Os03g0688300	13.7084				Os03g0225150	0
Os03g0689300	6.2763				Os03g0226501	0.863451
Os03g0691800	11.5738				Os03g0227601	0.318862
Os03g0692300	0				Os03g0227750	3.14492
Os03g0694500	3.61774				Os03g0227800	728.94
Os03g0694900	32.3631				Os03g0228901	0.646565
Os03g0695500	63.6631				Os03g0229000	2.50855
Os03g0698350	12.2874				Os03g0229551	0.0101163
Os03g0699300	17.3269				Os03g0229575	3.16837
Os03g0699700	28.2792				Os03g0231400	9.79639
Os03g0700400	6.44538				Os03g0231750	0.479926
Os03g0700700	18.5256				Os03g0231850	5.35196
Os03g0700800	15.4335				Os03g0232050	6.45507
Os03g0701700	59.2609				Os03g0232101	0
Os03g0702800	11.814				Os03g0233251	0.133031
Os03g0703000	204.756				Os03g0233750	0.476203
Os03g0703100	35.9374				Os03g0235400	0.333632
Os03g0704000	200.367				Os03g0236983	1.73946
Os03g0708100	69.5529				Os03g0237201	10.1789
Os03g0708400	109.351				Os03g0237267	0
Os03g0708600	17.6202				Os03g0237900	5.29433
Os03g0710500	0.0632663				Os03g0238000	5.82232
Os03g0711400	42.6132				Os03g0241400	0.373323
Os03g0711800	26.1476				Os03g0243250	1.74779
Os03g0712700	158.165				Os03g0243350	0
Os03g0712800	0.78717				Os03g0243750	0
Os03g0713000	35.8373				Os03g0243950	3.58968
Os03g0713400	92.9301				Os03g0244333	0
Os03g0717700	31.6898				Os03g0244466	1.08547
Os03g0718000	29.5123				Os03g0245901	0
Os03g0718600	21.4896				Os03g0246050	8.4394
Os03g0719300	46.7756				Os03g0248225	0.0904555
Os03g0719400	11.0374				Os03g0248250	0.123417
Os03g0719800	51.946				Os03g0248400	4.21601
Os03g0719900	54.1829				Os03g0250301	0
Os03g0720300	171.05				Os03g0251950	0.0375123
Os03g0722400	11.3101				Os03g0257700	0.864911
Os03g0725400	4.0655				Os03g0259001	0.0109971
Os03g0727600	1.18087				Os03g0260266	0.00175116
Os03g0727900	8.41802				Os03g0262150	3.49095
Os03g0728800	20.3082				Os03g0263350	0.0376792
Os03g0730800	15.3103				Os03g0264075	0.0178991
Os03g0731900	408.515				Os03g0265001	0.676104
Os03g0732000	3.27353				Os03g0267550	5.82539
Os03g0735000	159.844				Os03g0267850	0
Os03g0736300	154.432				Os03g0268250	0.132039
Os03g0736400	24.081				Os03g0268750	0.0907312
Os03g0737000	637.121				Os03g0269500	0.242357
Os03g0738400	1664.72				Os03g0270600	1.71154
Os03g0738600	7.46841				Os03g0270900	0.111103
Os03g0740600	10.4361				Os03g0271350	0
Os03g0741000	0.36166				Os03g0271800	0
Os03g0743800	0.925637				Os03g0274950	0.0961875
Os03g0743900	179.818				Os03g0275450	1.81913
Os03g0746500	4.77517				Os03g0275950	2.74949
Os03g0747300	51.5073				Os03g0277650	0
Os03g0747800	125.579				Os03g0278250	0.967227
Os03g0748100	2.31487				Os03g0278366	0.46211
Os03g0748500	0.36453				Os03g0278566	3.2352
Os03g0748700	43.7919				Os03g0280900	0.0443605
Os03g0748800	9.27744				Os03g0281466	3.76104
Os03g0749100	0.039194				Os03g0283650	0
Os03g0749300	281.024				Os03g0283850	0.381371
Os03g0749500	118.724				Os03g0284150	1.5275
Os03g0750700	33.7574				Os03g0287500	9.70884
Os03g0751400	35.9134				Os03g0287750	6.12616
Os03g0752100	23.5502				Os03g0288051	35.056
Os03g0752200	5.32635				Os03g0289350	0.25281
Os03g0754900	10.2629				Os03g0289850	0.470441
Os03g0755000	11.746				Os03g0291700	6.22906
Os03g0755100	54.0598				Os03g0293450	2.08214
Os03g0756200	27.7075				Os03g0293900	8.69049
Os03g0757900	117.048				Os03g0294650	2.15355
Os03g0758100	21.7255				Os03g0294975	0
Os03g0760200	58.3691				Os03g0295932	0.214657
Os03g0760500	1.75819				Os03g0296000	0
Os03g0760700	22.3049				Os03g0296100	0
Os03g0761500	12.5567				Os03g0297850	0.721254
Os03g0761900	9.33801				Os03g0298900	3.66368
Os03g0764800	75.4992				Os03g0299050	0
Os03g0765000	2.0195				Os03g0299400	0.0275338
Os03g0765200	39.9772				Os03g0301550	0.445209
Os03g0765800	17.5234				Os03g0302850	0
Os03g0767500	102.082				Os03g0305150	1.59169
Os03g0769600	23.742				Os03g0305550	1.84188
Os03g0770800	8.03971				Os03g0305950	0.257097
Os03g0773700	23.6834				Os03g0306400	0.495889
Os03g0774200	118.055				Os03g0306700	28.8441
Os03g0774300	79.857				Os03g0307500	3.57299
Os03g0775300	6.9738				Os03g0307600	0.109294
Os03g0776000	50.9049				Os03g0309250	1.06774
Os03g0780500	22.3203				Os03g0309300	0.747988
Os03g0780800	31.5136				Os03g0310666	7.23225
Os03g0784000	26.9855				Os03g0311000	2.39339
Os03g0784700	31.8694				Os03g0312350	0
Os03g0786100	926.075				Os03g0314450	0.128934
Os03g0786700	17.2447				Os03g0314750	7.09652
Os03g0787300	267.048				Os03g0318025	0.888496
Os03g0788500	11.9742				Os03g0318150	0
Os03g0790600	4.24364				Os03g0319050	2.25569
Os03g0790700	7.61766				Os03g0325400	4.57963
Os03g0790900	88.5082				Os03g0326350	0
Os03g0792400	104.37				Os03g0327900	4.19437
Os03g0792600	11.356				Os03g0328600	0
Os03g0794500	83.9484				Os03g0332201	2.13349
Os03g0794700	140.053				Os03g0332566	0.222132
Os03g0796501	53.0444				Os03g0333050	0.185492
Os03g0797000	20.4398				Os03g0334050	0.416975
Os03g0797400	14.7977				Os03g0334250	0
Os03g0797500	0.191603				Os03g0334951	4.46521
Os03g0798300	0.773997				Os03g0337550	4.32815
Os03g0798600	197.969				Os03g0338100	0
Os03g0799700	13.5925				Os03g0338700	0
Os03g0800500	19.7226				Os03g0338800	0.219309
Os03g0802700	28.5128				Os03g0339150	2.78258
Os03g0803500	11.4703				Os03g0340601	0.248028
Os03g0804800	55.5286				Os03g0342850	0.834214
Os03g0805200	53.4204				Os03g0343225	0.378902
Os03g0805300	79.5614				Os03g0344232	1.0596
Os03g0807800	225.914				Os03g0344400	0.0381816
Os03g0808600	35.8451				Os03g0344650	0.87898
Os03g0810800	32.4815				Os03g0345901	59.7227
Os03g0811100	56.8212				Os03g0346750	0.0197479
Os03g0811600	47.3807				Os03g0349400	0.216857
Os03g0812000	12.6319				Os03g0354500	6.38103
Os03g0815200	316.796				Os03g0358975	17.4817
Os03g0815400	154.524				Os03g0360000	0.0305045
Os03g0816400	2.33987				Os03g0360200	0.0973075
Os03g0818200	16.0297				Os03g0360750	0.0591515
Os03g0818400	85.3146				Os03g0363850	1.52376
Os03g0819100	17.5033				Os03g0365700	0.00902045
Os03g0821100	80.3269				Os03g0366525	0.198588
Os03g0821800	22.7099				Os03g0368150	0.0302451
Os03g0823100	83.7094				Os03g0368351	0.0302451
Os03g0823800	5.34309				Os03g0368950	0
Os03g0824400	20.2247				Os03g0369250	0.220245
Os03g0826500	8.77237				Os03g0372650	0
Os03g0826600	117.972				Os03g0373500	0.0279265
Os03g0827700	111.673				Os03g0374551	0.247187
Os03g0828100	240.01				Os03g0374901	0.401851
Os03g0828500	2.21624				Os03g0375601	1.19273
Os03g0828600	0.502567				Os03g0375933	2.57831
Os03g0829000	47.8355				Os03g0376350	0.12176
Os03g0829100	25.4982				Os03g0376701	0.0892655
Os03g0829200	8.33501				Os03g0379200	0.169617
Os03g0831500	20.2918				Os03g0379650	0.255621
Os03g0832600	61.6069				Os03g0382350	207.183
Os03g0833100	7.30727				Os03g0386600	0.826148
Os03g0833800	19.6465				Os03g0387500	5.02545
Os03g0833900	51.3835				Os03g0388300	0.3969
Os03g0834000	29.5113				Os03g0388650	0
Os03g0835400	37.3702				Os03g0392250	0.325222
Os03g0835900	234.875				Os03g0392833	0.269788
Os03g0836800	19.4685				Os03g0395801	0
Os03g0837300	23.2009				Os03g0396100	0.784078
Os03g0838400	23.0252				Os03g0397550	0
Os03g0839100	17.1011				Os03g0398900	0.06247
Os03g0840200	10.8026				Os03g0399600	3.50051
Os03g0841900	48.1028				Os03g0399900	13.7851
Os03g0843600	9.00166				Os03g0399950	1.04184
Os03g0844450	6.18368				Os03g0400600	0
Os03g0844700	20.598				Os03g0401333	0.676917
Os03g0845000	45.0108				Os03g0401951	1.90217
Os03g0845500	19.5622				Os03g0402200	10.1514
Os03g0850400	111.574				Os03g0403251	0
Os03g0851100	54.6625				Os03g0404500	0.89623
Os03g0851200	97.0474				Os03g0407050	43.4104
Os03g0851800	18.3689				Os03g0408101	0.0572018
Os03g0851900	40.4778				Os03g0409500	0.096444
Os03g0852800	1.58292				Os03g0412850	0.144001
Os03g0852900	7.96635				Os03g0413250	0.133564
Os03g0856500	880.438				Os03g0414200	0.111926
Os03g0857500	17.7753				Os03g0415750	0.0171423
Os03g0857600	53.2922				Os03g0416250	0.171479
Os03g0857900	81.2654				Os03g0416350	9.6986e-10
Os03g0859600	72.4589				Os03g0417750	0
Os03g0859700	38.0528				Os03g0417833	7.14364
Os03g0861700	22.4542				Os03g0418733	0.547292
Os04g0102700	46.8659				Os03g0418766	0.898622
Os04g0103900	1.04114				Os03g0421100	0.158071
Os04g0104900	5.57446				Os03g0421250	0.289994
Os04g0105300	17.7069				Os03g0422200	0.0276065
Os04g0105500	11.1879				Os03g0424300	0
Os04g0106300	35.0733				Os03g0426350	0.0151794
Os04g0106400	12.1522				Os03g0428000	4.17486
Os04g0107200	3.88043				Os03g0430575	0
Os04g0107300	1.65393				Os03g0431100	245.426
Os04g0107500	9.49061				Os03g0432100	1.25904
Os04g0107600	3.18684				Os03g0432277	1.26281
Os04g0107900	1.56813				Os03g0432666	1.69868
Os04g0110400	4.15404				Os03g0436100	0
Os04g0117600	17.915				Os03g0437500	0.158049
Os04g0117900	33.4018				Os03g0438000	3.096
Os04g0118100	31.791				Os03g0439650	0.092904
Os04g0118400	69.0338				Os03g0439800	237.888
Os04g0119400	90.1604				Os03g0441050	1.20607
Os04g0120300	1.22801				Os03g0441601	14.7171
Os04g0121100	2.15728				Os03g0442800	0.395535
Os04g0121300	0.226573				Os03g0448500	0.0080254
Os04g0122200	0.170891				Os03g0448950	0.142033
Os04g0126600	0.806837				Os03g0453301	0.127694
Os04g0127200	0.380229				Os03g0560050	0.0246249
Os04g0127300	1.39942				Os03g0561400	4.54892
Os04g0127600	0.624335				Os03g0562400	0.0590229
Os04g0128900	3.39378				Os03g0564800	0.0511845
Os04g0131850	2.57544				Os03g0568000	0.451649
Os04g0131900	21.9014				Os03g0568550	0.0945457
Os04g0132500	2.46375				Os03g0568850	0
Os04g0136200	0.715355				Os03g0570000	0
Os04g0164900	3.18918				Os03g0570775	0.382481
Os04g0165700	242.339				Os03g0572050	0
Os04g0167800	5.15102				Os03g0572925	0.672766
Os04g0169100	20.1177				Os03g0573001	0.14873
Os04g0175600	47.6676				Os03g0573117	0.0715115
Os04g0175900	0.408801				Os03g0573600	0
Os04g0176200	5.97442				Os03g0573750	2.20978e-05
Os04g0177400	0.693944				Os03g0575500	0
Os04g0178300	42.0677				Os03g0575700	0.181943
Os04g0178400	28.2607				Os03g0577150	0.542289
Os04g0179200	9.77393				Os03g0577300	2.34755
Os04g0180400	10.0027				Os03g0577350	0
Os04g0182200	8.52987				Os03g0577800	0.0616852
Os04g0182300	0				Os03g0582550	0
Os04g0182800	27.7174				Os03g0582900	1.82055
Os04g0182875	0				Os03g0584300	21.9851
Os04g0182900	0.204727				Os03g0587250	0.122263
Os04g0183300	0.831599				Os03g0588100	1.28645
Os04g0183500	9.91107				Os03g0589500	0
Os04g0184100	1.65646				Os03g0591801	0
Os04g0184500	0				Os03g0592950	0.472471
Os04g0185600	0.342248				Os03g0594250	2.12363e-08
Os04g0186400	15.2944				Os03g0595050	0.218657
Os04g0186800	0.762406				Os03g0596200	0
Os04g0194500	19.431				Os03g0598002	0.361917
Os04g0209200	2.28606				Os03g0598150	0.389313
Os04g0209300	6.36181				Os03g0599500	0
Os04g0211700	0.0136238				Os03g0601000	0.546272
Os04g0223500	3.46206				Os03g0603200	0.211944
Os04g0223901	0.213846				Os03g0604432	0.154031
Os04g0224900	25.1367				Os03g0604500	0.114974
Os04g0226800	0.687379				Os03g0604700	8.3735
Os04g0227200	0.0368153				Os03g0606466	0.0250543
Os04g0229100	9.17955				Os03g0612201	0.055667
Os04g0234600	988.189				Os03g0612450	0.284182
Os04g0244500	13.2993				Os03g0619501	0.133915
Os04g0249500	8.95107				Os03g0624700	0.0956355
Os04g0254000	24.2209				Os03g0625201	2.48647
Os04g0266900	2.46323				Os03g0625966	0.0144027
Os04g0269600	80.4892				Os03g0626750	0.26492
Os04g0270100	71.9128				Os03g0632950	0.173608
Os04g0271000	31.2027				Os03g0636300	0.339178
Os04g0274250	0.0190259				Os03g0636600	6.95666
Os04g0276600	14.559				Os03g0638250	0.72578
Os04g0278900	13.9069				Os03g0638400	0.268737
Os04g0284600	4.47072				Os03g0639200	10.8074
Os04g0291100	30.3629				Os03g0639350	0.0750965
Os04g0298200	20.795				Os03g0640825	0.059357
Os04g0306400	142.063				Os03g0641300	3.17046
Os04g0309600	3.55008				Os03g0642450	1.33454
Os04g0310800	0				Os03g0643611	0.140458
Os04g0320100	120.02				Os03g0643800	0.050095
Os04g0337500	39.3818				Os03g0643900	2.21596
Os04g0337800	1.16793				Os03g0644850	0
Os04g0338000	109.319				Os03g0645250	15.8656
Os04g0338100	30.8791				Os03g0646032	0.722213
Os04g0339400	5.7851				Os03g0646350	0.261906
Os04g0346000	33.0275				Os03g0647575	0
Os04g0352400	2.02093				Os03g0649050	1.31244
Os04g0353600	29.0746				Os03g0649275	0
Os04g0354400	0.180789				Os03g0650350	0
Os04g0354600	41.4399				Os03g0651201	0.0982505
Os04g0355500	0.0199903				Os03g0651700	0.229542
Os04g0358000	5.68223				Os03g0651900	12.9311
Os04g0359100	20.3652				Os03g0652050	2.28198
Os04g0359700	1.60513				Os03g0652600	0
Os04g0373400	21.7022				Os03g0654800	72.5659
Os04g0376300	86.9749				Os03g0655000	0.0749973
Os04g0379900	117.916				Os03g0655850	0.101383
Os04g0381100	7.98624				Os03g0659350	9.1845
Os04g0381600	26.2649				Os03g0659450	0.20374
Os04g0386600	108.946				Os03g0662000	2.33761
Os04g0389800	0.133703				Os03g0663600	3.69875
Os04g0390000	114.581				Os03g0663750	0
Os04g0390500	172.189				Os03g0664650	3.93063
Os04g0390700	0.1488				Os03g0664901	0
Os04g0390800	0.053552				Os03g0666550	0.188646
Os04g0391900	12.6031				Os03g0666800	3.60603
Os04g0394200	61.0823				Os03g0667150	0.024169
Os04g0395900	18.8518				Os03g0668033	0.919539
Os04g0397100	249.591				Os03g0669450	0
Os04g0398300	125.111				Os03g0670366	0.736743
Os04g0398500	75.4602				Os03g0670800	0
Os04g0401700	56.2513				Os03g0672950	0.117621
Os04g0404800	106.797				Os03g0673600	0.93439
Os04g0404900	13.6559				Os03g0673900	5.71246
Os04g0405300	5.08274				Os03g0674600	2.23031
Os04g0405800	48.5945				Os03g0675000	0.08664
Os04g0406600	20.4877				Os03g0681750	19.4014
Os04g0409900	7.50651				Os03g0682666	5.11036
Os04g0412200	15.1758				Os03g0683816	0.173293
Os04g0413000	1.39762				Os03g0685700	10.6694
Os04g0413200	0.0363727				Os03g0686100	4.6798
Os04g0413500	6.18433				Os03g0686201	17.5949
Os04g0413600	161.75				Os03g0689350	0.0266328
Os04g0424200	1.14959				Os03g0689544	0.267886
Os04g0429800	18.6936				Os03g0689688	1.73006
Os04g0430700	3.61679				Os03g0690700	0
Os04g0431100	109.189				Os03g0691050	0.567063
Os04g0432400	28.7464				Os03g0692350	0
Os04g0433800	4.15447				Os03g0693650	0
Os04g0434300	12.5739				Os03g0694600	0.330827
Os04g0435100	9.73221				Os03g0695425	0.0572296
Os04g0435700	116.064				Os03g0697466	0.0127837
Os04g0438400	4.33408				Os03g0700600	0.0834705
Os04g0438500	22.3864				Os03g0700750	0
Os04g0442200	79.6932				Os03g0701750	0
Os04g0443300	0.12808				Os03g0702400	0.0227494
Os04g0443750	0				Os03g0705550	0.092378
Os04g0443801	24.9059				Os03g0706650	0
Os04g0443900	54.7451				Os03g0708750	0.261904
Os04g0445700	16.1474				Os03g0711150	1.96663
Os04g0447100	3.31429				Os03g0711425	9.78443
Os04g0447400	0.0399985				Os03g0711525	17.8438
Os04g0447500	7.78664				Os03g0712500	6.76394
Os04g0447600	9.87876				Os03g0713150	0.328574
Os04g0447700	12.3463				Os03g0713550	0.0370213
Os04g0447800	8.82256				Os03g0715900	0
Os04g0448600	155.841				Os03g0716900	1.48989
Os04g0448900	126.385				Os03g0717950	0.000174462
Os04g0452100	43.5557				Os03g0718300	1.8462
Os04g0452600	6.61554				Os03g0718650	2.47897
Os04g0452700	15.3357				Os03g0719450	9.66465
Os04g0453200	29.9429				Os03g0720500	1.17114
Os04g0453400	7.61629				Os03g0721700	0.0609655
Os04g0454200	7.96297				Os03g0723800	1.31087
Os04g0455800	35.7259				Os03g0730100	0
Os04g0457200	14.9622				Os03g0730301	0.226952
Os04g0457500	44.7276				Os03g0730433	4.9422
Os04g0458300	9.2896				Os03g0731025	10.3406
Os04g0458600	0.78316				Os03g0731850	0
Os04g0458900	0				Os03g0733500	34.1227
Os04g0459000	6.52079				Os03g0735025	1.98946
Os04g0459500	1074.45				Os03g0735150	0
Os04g0459800	4.37663				Os03g0735601	0
Os04g0459900	34.4338				Os03g0738101	0.99042
Os04g0460500	27.1491				Os03g0741525	0.119285
Os04g0463400	14.8612				Os03g0741900	0
Os04g0463500	39.9364				Os03g0742850	6.54235e-09
Os04g0464200	54.2199				Os03g0743650	0.0839354
Os04g0466100	15.6443				Os03g0744200	0
Os04g0466600	40.7983				Os03g0744501	0.200675
Os04g0467700	57.6846				Os03g0746000	0
Os04g0469500	6.79903				Os03g0747850	0.10851
Os04g0469800	9.21967				Os03g0748550	0
Os04g0472500	0.574999				Os03g0749051	0.0168196
Os04g0473150	245.746				Os03g0749200	0
Os04g0473900	0.18589				Os03g0749401	1.08504
Os04g0474500	15.84				Os03g0749650	1.31094
Os04g0474700	5.37303				Os03g0750400	9.16972
Os04g0474800	92.2304				Os03g0751200	0.998811
Os04g0474900	77.9821				Os03g0753750	0
Os04g0476100	197.047				Os03g0754200	0.0665003
Os04g0479000	2.95123				Os03g0754300	0.129361
Os04g0479200	24.6045				Os03g0757750	0.695018
Os04g0480700	1.68923				Os03g0758050	1.85833
Os04g0481300	10.0935				Os03g0758350	0.282813
Os04g0481400	11.7311				Os03g0759125	0
Os04g0481700	0.0226737				Os03g0759250	0.075943
Os04g0482000	112.791				Os03g0759375	0.362791
Os04g0482100	3.75901				Os03g0761250	0.959857
Os04g0484900	20.6155				Os03g0762200	4.68539
Os04g0485300	150.572				Os03g0764125	5.87405
Os04g0485400	20.583				Os03g0764250	6.37386
Os04g0486600	772.624				Os03g0764550	0.309337
Os04g0486800	0.863646				Os03g0768450	0.580429
Os04g0486950	42.8699				Os03g0770100	0
Os04g0490100	20.2637				Os03g0770750	0
Os04g0490400	6.12523				Os03g0770775	0.031717
Os04g0490800	480.954				Os03g0770851	0.705651
Os04g0491700	44.2572				Os03g0772750	0.613353
Os04g0492300	8.29812				Os03g0773050	1.58529
Os04g0493400	55.2186				Os03g0773450	0.343995
Os04g0494100	35.8022				Os03g0775250	0.59446
Os04g0497000	9.20841				Os03g0776150	12.6657
Os04g0497200	15.4035				Os03g0779300	0
Os04g0497400	30.1283				Os03g0779500	0
Os04g0498800	2.61006				Os03g0781200	2.721
Os04g0501200	8.68641				Os03g0782350	0.0495391
Os04g0503500	105.731				Os03g0782950	0.655523
Os04g0504000	17.5583				Os03g0783725	0.721515
Os04g0504600	12.8364				Os03g0784050	1.48317
Os04g0507000	4.80451				Os03g0785100	0
Os04g0508200	13.5463				Os03g0787150	7.38418
Os04g0509600	89.3954				Os03g0787350	6.2092
Os04g0510400	13.6744				Os03g0788650	0
Os04g0511400	0.353949				Os03g0789433	0
Os04g0513100	0.98559				Os03g0789800	2.51998
Os04g0513400	17.0366				Os03g0790000	1.80893
Os04g0513700	13.7995				Os03g0790551	1.20753
Os04g0513900	11.9939				Os03g0791200	0.558795
Os04g0516600	17.6511				Os03g0793450	0
Os04g0518100	40.8321				Os03g0793550	0.021387
Os04g0518400	2.94504				Os03g0793900	4.56771
Os04g0518800	5.75445				Os03g0793950	0.041878
Os04g0521800	33.6202				Os03g0796700	6.74427
Os04g0523500	0.227411				Os03g0796950	0.499708
Os04g0524500	21.4233				Os03g0799050	2.94245
Os04g0524900	0.493269				Os03g0799801	0.0193548
Os04g0525600	12.5827				Os03g0800050	16.8396
Os04g0525900	89.0304				Os03g0800900	4.01401
Os04g0527900	0.0487145				Os03g0802400	2.10337
Os04g0528300	59.0167				Os03g0802650	1.39417
Os04g0529800	14.8606				Os03g0804000	1.48077
Os04g0530600	35.9155				Os03g0804600	0
Os04g0530700	7.51461				Os03g0805350	0.455815
Os04g0531750	18.8441				Os03g0805733	1.52316
Os04g0531900	24.456				Os03g0805766	3.19815
Os04g0532100	9.22072				Os03g0805800	0.153557
Os04g0532400	17.9976				Os03g0805850	3.56155
Os04g0533000	38.9723				Os03g0806100	0
Os04g0533700	0				Os03g0807150	0.704526
Os04g0535600	24.2559				Os03g0808350	8.17518
Os04g0538100	123.469				Os03g0808750	0.250904
Os04g0538166	84.4079				Os03g0808950	0
Os04g0540600	5.95036				Os03g0812300	0.0757324
Os04g0542200	21.7655				Os03g0814200	0
Os04g0542800	18.2831				Os03g0814550	0.0397943
Os04g0543600	1.0363				Os03g0815332	23.6215
Os04g0543700	1.047				Os03g0816950	13.7204
Os04g0543900	43.8721				Os03g0818050	1.4304
Os04g0549300	13.0436				Os03g0818700	0
Os04g0549600	621.627				Os03g0819450	4.33277
Os04g0550500	11.3854				Os03g0821000	0.122127
Os04g0550600	2.77058				Os03g0821950	23.0653
Os04g0550800	0				Os03g0823301	0.693085
Os04g0551200	5.54574				Os03g0823550	0.078664
Os04g0551800	48.8935				Os03g0824350	1.1667
Os04g0553000	6.78898				Os03g0824650	0.0122302
Os04g0553500	18.2008				Os03g0826100	0.140261
Os04g0554000	0.24413				Os03g0826900	9.90269
Os04g0555300	71.6166				Os03g0829333	0.397602
Os04g0555900	7.10951				Os03g0830950	1.13306
Os04g0556000	25.7611				Os03g0832850	0.0674395
Os04g0556300	441.929				Os03g0833500	1.07169
Os04g0558400	47.6545				Os03g0834300	0.345403
Os04g0558900	0.0714853				Os03g0834466	0
Os04g0559000	0				Os03g0835300	0.790376
Os04g0559400	20.2638				Os03g0836050	0
Os04g0559800	25.3269				Os03g0837850	0.92945
Os04g0560100	6.80173				Os03g0839250	0
Os04g0560400	3.15322				Os03g0839400	0
Os04g0560600	6.31989				Os03g0841850	0.507935
Os04g0561500	12.6199				Os03g0842400	0.572453
Os04g0561700	4.0477				Os03g0844301	1.5148
Os04g0564500	3.35254				Os03g0845800	13.3363
Os04g0566100	10.4478				Os03g0848250	0
Os04g0568600	6.90813				Os03g0853350	0.0709764
Os04g0569000	7.16625				Os03g0854250	2.0583
Os04g0570000	0.480493				Os03g0857200	9.10825
Os04g0570500	22.7794				Os03g0857301	6.93259
Os04g0570600	0.332967				Os03g0860050	0.126033
Os04g0573100	0				Os03g0861200	0.0613855
Os04g0573300	2.44234				Os04g0100150	0.0558112
Os04g0573900	11.3984				Os04g0101100	0
Os04g0574800	0				Os04g0103601	0
Os04g0576300	0.0208591				Os04g0103800	26.0305
Os04g0576900	7.0275				Os04g0104350	0.130591
Os04g0577500	14.6757				Os04g0108101	0.708939
Os04g0578000	3.71243				Os04g0110000	0.0374601
Os04g0581100	8.60659				Os04g0110350	0.10611
Os04g0581600	1.17448				Os04g0110700	0.0375248
Os04g0582000	2.14653				Os04g0111301	0
Os04g0584600	73.5193				Os04g0112533	1.18572
Os04g0588200	1.86411				Os04g0112766	0.0482119
Os04g0588350	0.0540628				Os04g0115700	5.82972
Os04g0588700	3.46586				Os04g0116650	1.49388
Os04g0592700	8.21722				Os04g0117250	0.195449
Os04g0596500	4.54646				Os04g0118450	25.7141
Os04g0596900	0.344303				Os04g0120000	0
Os04g0597501	2.93134				Os04g0121900	0.0262116
Os04g0599700	3.28929				Os04g0124233	0.0491175
Os04g0603000	12.1982				Os04g0125100	0
Os04g0605500	26.2964				Os04g0125800	0.105294
Os04g0606400	59.2544				Os04g0126500	0
Os04g0608100	81.3636				Os04g0126800	0
Os04g0608900	12.1816				Os04g0126900	1.0605
Os04g0610500	30.8227				Os04g0127001	0.0368135
Os04g0610700	20.6101				Os04g0128550	0.00889535
Os04g0610800	153.922				Os04g0129050	0
Os04g0612700	1.18067				Os04g0129350	0.095541
Os04g0613900	21.6089				Os04g0131500	0.0874823
Os04g0614000	69.4966				Os04g0132400	0.0502815
Os04g0614500	0.0297022				Os04g0136016	0
Os04g0614600	151.863				Os04g0136802	1.25643
Os04g0616300	17.8083				Os04g0137550	0.090741
Os04g0616400	0.294848				Os04g0139201	0.265515
Os04g0616500	9.72405				Os04g0142100	0
Os04g0616700	19.143				Os04g0142850	0.531936
Os04g0617600	19.1059				Os04g0143566	0
Os04g0617800	27.7228				Os04g0146800	0
Os04g0618200	35.047				Os04g0150500	0.504225
Os04g0618700	0.269636				Os04g0152975	0.0265322
Os04g0620000	112.565				Os04g0153475	0
Os04g0623300	91.867				Os04g0154599	0.774906
Os04g0623500	54.1368				Os04g0155750	0
Os04g0623800	334.218				Os04g0157300	0
Os04g0624600	76.4088				Os04g0158750	0.0363316
Os04g0627200	2.19817				Os04g0160801	1.00627
Os04g0629300	4.1182				Os04g0162701	0
Os04g0630100	1.99718				Os04g0162975	0
Os04g0630300	3.77578				Os04g0163700	0
Os04g0630400	55.4684				Os04g0164300	0.261113
Os04g0630800	24.0557				Os04g0165100	0
Os04g0631000	0.152395				Os04g0165801	0.666564
Os04g0634000	0.728402				Os04g0166300	0.169741
Os04g0636300	7.9291				Os04g0168300	9.10224
Os04g0637400	21.8059				Os04g0169666	4.60812
Os04g0640500	57.95				Os04g0170166	0.199198
Os04g0640700	25.4766				Os04g0172560	0
Os04g0641000	9.32492				Os04g0173300	5.79938
Os04g0641200	0.0036395				Os04g0174200	2.47931
Os04g0642000	14.621				Os04g0174850	7.41208
Os04g0643200	23.7037				Os04g0175000	2.1448
Os04g0643300	20.4233				Os04g0175450	0.48502
Os04g0643500	0.208197				Os04g0176300	0
Os04g0644600	121.315				Os04g0177500	0
Os04g0647800	87.1385				Os04g0180500	0
[truncated: 3,569 more rows]
